# Supplementary material for: (1S,2R,3R,8R,10S)-3-Chloro-2,8-dihy­droxy-3,7-dimethyl-11-methyl­idene-13-oxabicyclo­[8.3.0]tridec-6-en-12-one
Source: Acta Crystallogr Sect E Struct Rep Online. 2011 Oct 5;67(Pt 11):o2826–7. doi: 10.1107/S1600536811039717 (PMC3247566; doi:10.1107/S1600536811039717)
Supplement: Supplementary file 1 [file e-67-o2826-sup1.cif]

##############################################################################
#                                                                            #
# This CIF contains the data in a paper accepted for publication in          #
# Acta Crystallographica Section E. It conforms to the requirements of       #
# Notes for Authors for Acta Crystallographica Section E, and has been       #
# peer reviewed under the auspices of the IUCr Commission on Journals.       #
#                                                                            #
# Full details of the Crystallographic Information File format               #
# are given in the paper "The Crystallographic Information File (CIF):       #
# a New Standard Archive File for Crystallography" by S. R. Hall, F. H.      #
# Allen and I. D. Brown [Acta Cryst. (1991), A47, 655-685].                  #
#                                                                            #
# The current version of the core CIF dictionary is obtainable from          #
# ftp://ftp.iucr.org/pub/cif_core.dic.                                       #
#                                                                            #
# Software is freely available for graphical display of the structure(s)     #
# in this CIF. For information consult the CIF software page                 #
# http://www.iucr.org/resources/cif/software.                                #
#                                                                            #
# This file may be used for bona fide research purposes within the           #
# scientific community so long as proper attribution is given to the journal # 
# article from which it was obtained.                                        #
#                                                                            #
##############################################################################
data_I
_audit_creation_method     SHELXL-97
_chemical_name_systematic
;
(1<i>S</i>,2<i>R</i>,3<i>R</i>,8<i>R</i>,10<i>S</i>)-3-Chloro-2,8-
dihydroxy-3,7-dimethyl-11-methylidene-13-oxabicyclo[8.3.0]tridec-6-en-12-one
;
_chemical_name_common     ?
_chemical_formula_moiety     'C15 H21 Cl O4'
_chemical_formula_sum     'C15 H21 Cl O4'
_chemical_formula_iupac     'C15 H21 Cl O4'
_chemical_formula_weight     300.77
_chemical_melting_point     ?
_symmetry_cell_setting     orthorhombic
_symmetry_space_group_name_H-M     'P 21 21 21'
_symmetry_space_group_name_Hall     'P 2ac 2ab'
loop_
    _symmetry_equiv_pos_as_xyz
    'x, y, z'
    '-x+1/2, -y, z+1/2'
    'x+1/2, -y+1/2, -z'
    '-x, y+1/2, -z+1/2'
_cell_length_a     8.0224(2)
_cell_length_b     12.1532(2)
_cell_length_c     15.4147(4)
_cell_angle_alpha     90.00
_cell_angle_beta     90.00
_cell_angle_gamma     90.00
_cell_volume     1502.90(6)
_cell_formula_units_Z     4
_cell_measurement_reflns_used     8982
_cell_measurement_theta_min     3.6
_cell_measurement_theta_max     26.4
_cell_measurement_temperature     180(2)
_exptl_crystal_description     'Prism'
_exptl_crystal_colour     'colourless'
_exptl_crystal_size_max     0.35
_exptl_crystal_size_mid     0.27
_exptl_crystal_size_min     0.17
_exptl_crystal_density_diffrn     1.329
_exptl_crystal_density_meas     ?
_exptl_crystal_density_method     'not measured'
_exptl_crystal_F_000     640
_exptl_absorpt_coefficient_mu     0.264
_exptl_absorpt_correction_type     multi-scan
_exptl_absorpt_process_details
;
(CrysAlis PRO; Agilent, 2010)
;
_exptl_absorpt_correction_T_min     0.88869
_exptl_absorpt_correction_T_max     1.00000
_exptl_special_details
;
Empirical absorption correction using spherical harmonics,
 implemented in SCALE3 ABSPACK scaling algorithm.
CrysAlisPro (Agilent, 2010)
;
_diffrn_ambient_temperature     180(2)
_diffrn_radiation_type     'Mo K\a'
_diffrn_radiation_wavelength     0.71073
_diffrn_radiation_source     'Enhance (Mo) X-ray Source'
_diffrn_radiation_monochromator     'graphite'
_diffrn_measurement_device_type     'Agilent Xcalibur Eos Gemini ultra'
_diffrn_measurement_method     '\w scans'
_diffrn_detector_area_resol_mean     16.1978
_diffrn_reflns_number     8982
_diffrn_reflns_av_R_equivalents     0.0186
_diffrn_reflns_av_sigmaI/netI     0.0204
_diffrn_reflns_theta_min     3.60
_diffrn_reflns_theta_max     26.37
_diffrn_reflns_theta_full     26.37
_diffrn_measured_fraction_theta_max     0.996
_diffrn_measured_fraction_theta_full     0.996
_diffrn_reflns_limit_h_min     -10
_diffrn_reflns_limit_h_max     9
_diffrn_reflns_limit_k_min     -15
_diffrn_reflns_limit_k_max     15
_diffrn_reflns_limit_l_min     -18
_diffrn_reflns_limit_l_max     19
_diffrn_standards_number     ?
_diffrn_standards_interval_count     ?
_diffrn_standards_interval_time     ?
_diffrn_standards_decay_%     ?
_refine_special_details
;
Refinement of <i>F</i>^2^ against ALL reflections. The weighted <i>R</i>-factor
<i>wR</i> and goodness of fit <i>S</i> are based on <i>F</i>^2^, conventional
<i>R</i>-factors <i>R</i> are based on <i>F</i>, with <i>F</i> set to zero for
negative <i>F</i>^2^. The threshold expression of <i>F</i>^2^ >
\s(<i>F</i>^2^) is used only for calculating <i>R</i>-factors(gt) <i>etc</i>.
and is not relevant to the choice of reflections for refinement.
<i>R</i>-factors based on <i>F</i>^2^ are statistically about twice as large
as those based on <i>F</i>, and <i>R</i>- factors based on ALL data will be
even larger.
;
_reflns_number_total     3053
_reflns_number_gt     2944
_reflns_threshold_expression     I>2\s(I)
_refine_ls_structure_factor_coef     Fsqd
_refine_ls_matrix_type     full
_refine_ls_R_factor_all     0.0282
_refine_ls_R_factor_gt     0.0265
_refine_ls_wR_factor_gt     0.0681
_refine_ls_wR_factor_ref     0.0695
_refine_ls_goodness_of_fit_ref     1.043
_refine_ls_restrained_S_all     1.043
_refine_ls_number_reflns     3053
_refine_ls_number_parameters     185
_refine_ls_number_restraints     0
_refine_ls_hydrogen_treatment     constr
_refine_ls_weighting_scheme     calc
_refine_ls_weighting_details
         'calc w=1/[\s^2^(Fo^2^)+(0.0362P)^2^+0.3492P] where P=(Fo^2^+2Fc^2^)/3'
_atom_sites_solution_hydrogens     geom
_atom_sites_solution_primary     direct
_atom_sites_solution_secondary     difmap
_refine_ls_shift/su_max     0.001
_refine_ls_shift/su_mean     0.000
_refine_diff_density_max     0.214
_refine_diff_density_min     -0.206
_refine_ls_extinction_method     none
_refine_ls_extinction_coef     ?
_refine_ls_abs_structure_details     'Flack (1983), 614 Friedel pairs'
_refine_ls_abs_structure_Flack     -0.06(5)
loop_
    _atom_type_symbol
    _atom_type_description
    _atom_type_scat_dispersion_real
    _atom_type_scat_dispersion_imag
    _atom_type_scat_source
    'C' 'C' 0.0033 0.0016
                         'International Tables Vol C Tables 4.2.6.8 and 6.1.1.4'
    'H' 'H' 0.0000 0.0000
                         'International Tables Vol C Tables 4.2.6.8 and 6.1.1.4'
    'O' 'O' 0.0106 0.0060
                         'International Tables Vol C Tables 4.2.6.8 and 6.1.1.4'
    'Cl' 'Cl' 0.1484 0.1585
                         'International Tables Vol C Tables 4.2.6.8 and 6.1.1.4'
_computing_data_collection     'CrysAlis PRO (Agilent, 2010)'
_computing_cell_refinement     'CrysAlis PRO (Agilent, 2010)'
_computing_data_reduction     'CrysAlis PRO (Agilent, 2010)'
_computing_structure_solution     'SHELXS97 (Sheldrick, 2008)'
_computing_structure_refinement     'SHELXL97 (Sheldrick, 2008)'
_computing_molecular_graphics
                  'ORTEP-3 for Windows (Farrugia, 1997) and PLATON (Spek, 2009)'
_computing_publication_material     'WinGX (Farrugia, 1999)'
loop_
    _atom_site_type_symbol
    _atom_site_label
    _atom_site_fract_x
    _atom_site_fract_y
    _atom_site_fract_z
    _atom_site_U_iso_or_equiv
    _atom_site_adp_type
    _atom_site_calc_flag
    _atom_site_refinement_flags
    _atom_site_occupancy
    _atom_site_symmetry_multiplicity
    _atom_site_disorder_assembly
    _atom_site_disorder_group
    Cl Cl 0.47204(6) 0.42068(3) 0.58743(3) 0.03475(11) Uani d . 1 1 . .
    C C1 0.60869(16) 0.59828(11) 0.36912(9) 0.0169(3) Uani d . 1 1 . .
    H H1 0.6725 0.5379 0.3432 0.020 Uiso calc R 1 1 . .
    C C2 0.55399(17) 0.56590(10) 0.46192(9) 0.0169(3) Uani d . 1 1 . .
    H H2 0.6465 0.5833 0.5011 0.020 Uiso calc R 1 1 . .
    C C3 0.51598(18) 0.44248(11) 0.47165(9) 0.0193(3) Uani d . 1 1 . .
    C C4 0.66321(18) 0.36766(11) 0.44947(11) 0.0226(3) Uani d . 1 1 . .
    H H4A 0.6774 0.3691 0.3870 0.027 Uiso calc R 1 1 . .
    H H4B 0.6322 0.2931 0.4651 0.027 Uiso calc R 1 1 . .
    C C5 0.83398(18) 0.39143(12) 0.49062(11) 0.0271(3) Uani d . 1 1 . .
    H H5A 0.8208 0.3935 0.5532 0.033 Uiso calc R 1 1 . .
    H H5B 0.9085 0.3310 0.4770 0.033 Uiso calc R 1 1 . .
    C C6 0.91472(16) 0.49718(12) 0.46184(10) 0.0211(3) Uani d . 1 1 . .
    H H6 0.9289 0.5519 0.5034 0.025 Uiso calc R 1 1 . .
    C C7 0.96724(17) 0.51863(11) 0.38212(10) 0.0201(3) Uani d . 1 1 . .
    C C8 1.01946(18) 0.63373(12) 0.35599(10) 0.0213(3) Uani d . 1 1 . .
    H H8 1.1106 0.6281 0.3139 0.026 Uiso calc R 1 1 . .
    C C9 0.87577(18) 0.69698(12) 0.31401(10) 0.0231(3) Uani d . 1 1 . .
    H H9A 0.8484 0.6619 0.2593 0.028 Uiso calc R 1 1 . .
    H H9B 0.9135 0.7711 0.3012 0.028 Uiso calc R 1 1 . .
    C C10 0.71583(16) 0.70436(11) 0.36933(10) 0.0181(3) Uani d . 1 1 . .
    H H10 0.7458 0.7230 0.4292 0.022 Uiso calc R 1 1 . .
    C C11 0.59596(18) 0.78895(13) 0.33507(10) 0.0228(3) Uani d . 1 1 . .
    C C12 0.44945(19) 0.73049(13) 0.29884(11) 0.0264(3) Uani d . 1 1 . .
    C C13 0.6075(2) 0.89766(13) 0.33538(12) 0.0329(4) Uani d . 1 1 . .
    H H13A 0.5217 0.9401 0.3123 0.039 Uiso calc R 1 1 . .
    H H13B 0.7013 0.9316 0.3587 0.039 Uiso calc R 1 1 . .
    C C14 0.9722(2) 0.43627(13) 0.30957(11) 0.0296(3) Uani d . 1 1 . .
    H H14A 0.9579 0.3636 0.3327 0.044 Uiso calc R 1 1 . .
    H H14B 1.0777 0.4409 0.2804 0.044 Uiso calc R 1 1 . .
    H H14C 0.8842 0.4517 0.2692 0.044 Uiso calc R 1 1 . .
    C C15 0.36070(18) 0.40750(12) 0.42250(11) 0.0267(3) Uani d . 1 1 . .
    H H15A 0.3759 0.4215 0.3617 0.040 Uiso calc R 1 1 . .
    H H15B 0.2666 0.4485 0.4433 0.040 Uiso calc R 1 1 . .
    H H15C 0.3415 0.3304 0.4314 0.040 Uiso calc R 1 1 . .
    O O1 0.33335(15) 0.76689(11) 0.25906(9) 0.0408(3) Uani d . 1 1 . .
    O O2 0.46321(13) 0.62157(8) 0.31574(7) 0.0235(2) Uani d . 1 1 . .
    O O3 0.41528(12) 0.63183(8) 0.48730(7) 0.0219(2) Uani d . 1 1 . .
    H H3 0.4483 0.6844 0.5159 0.033 Uiso calc R 1 1 . .
    O O4 1.07598(12) 0.69787(8) 0.42835(8) 0.0261(2) Uani d . 1 1 . .
    H H4 1.1646 0.6730 0.4461 0.039 Uiso calc R 1 1 . .
loop_
    _atom_site_aniso_label
    _atom_site_aniso_U_11
    _atom_site_aniso_U_22
    _atom_site_aniso_U_33
    _atom_site_aniso_U_12
    _atom_site_aniso_U_13
    _atom_site_aniso_U_23
    Cl 0.0427(2) 0.03388(19) 0.0276(2) 0.00420(18) 0.00966(18) 0.00940(16)
    C1 0.0124(6) 0.0175(6) 0.0206(7) 0.0001(5) -0.0032(5) 0.0002(5)
    C2 0.0130(6) 0.0169(6) 0.0208(7) 0.0019(5) 0.0001(5) -0.0004(5)
    C3 0.0188(7) 0.0195(6) 0.0195(7) 0.0008(5) 0.0027(6) 0.0042(5)
    C4 0.0204(7) 0.0152(6) 0.0322(8) 0.0012(5) 0.0019(6) 0.0009(6)
    C5 0.0201(7) 0.0237(8) 0.0374(9) 0.0051(6) -0.0026(7) 0.0084(6)
    C6 0.0134(6) 0.0208(6) 0.0290(8) 0.0032(5) -0.0038(6) -0.0013(6)
    C7 0.0109(6) 0.0205(6) 0.0289(8) 0.0014(5) -0.0007(6) -0.0065(6)
    C8 0.0150(7) 0.0231(7) 0.0257(7) -0.0018(5) 0.0029(6) -0.0057(6)
    C9 0.0200(7) 0.0253(7) 0.0240(8) -0.0045(6) 0.0034(6) 0.0022(6)
    C10 0.0155(6) 0.0179(6) 0.0208(7) -0.0011(5) -0.0002(6) 0.0018(6)
    C11 0.0201(7) 0.0255(7) 0.0228(8) 0.0007(6) 0.0026(6) 0.0061(6)
    C12 0.0217(7) 0.0308(8) 0.0267(8) -0.0005(6) 0.0007(7) 0.0100(6)
    C13 0.0331(9) 0.0247(8) 0.0408(10) 0.0031(7) 0.0023(8) 0.0073(7)
    C14 0.0240(8) 0.0288(8) 0.0361(9) -0.0018(6) 0.0042(7) -0.0135(7)
    C15 0.0191(7) 0.0201(7) 0.0410(9) -0.0039(6) -0.0041(7) 0.0039(7)
    O1 0.0255(6) 0.0461(7) 0.0507(8) 0.0016(5) -0.0121(6) 0.0243(6)
    O2 0.0193(5) 0.0256(5) 0.0255(5) -0.0039(4) -0.0078(5) 0.0052(4)
    O3 0.0156(5) 0.0193(5) 0.0308(6) 0.0022(4) 0.0021(4) -0.0050(4)
    O4 0.0169(5) 0.0233(5) 0.0380(7) 0.0005(4) -0.0052(4) -0.0100(5)
_geom_special_details
;
All s.u.'s (except the s.u. in the dihedral angle between two l.s. planes) are
estimated using the full covariance matrix. The cell s.u.'s are taken into
account individually in the estimation of s.u.'s in distances, angles and
torsion angles; correlations between s.u.'s in cell parameters are only used
when they are defined by crystal symmetry. An approximate (isotropic)
treatment of cell s.u.'s is used for estimating s.u.'s involving l.s. planes.
;
loop_
    _geom_bond_atom_site_label_1
    _geom_bond_atom_site_label_2
    _geom_bond_site_symmetry_2
    _geom_bond_distance
    _geom_bond_publ_flag
    Cl C3 . 1.8384(15) ?
    C1 O2 . 1.4557(16) ?
    C1 C2 . 1.5471(19) ?
    C1 C10 . 1.5495(18) ?
    C1 H1 . 0.9800 ?
    C2 O3 . 1.4260(16) ?
    C2 C3 . 1.5380(18) ?
    C2 H2 . 0.9800 ?
    C3 C15 . 1.519(2) ?
    C3 C4 . 1.5292(19) ?
    C4 C5 . 1.537(2) ?
    C4 H4A . 0.9700 ?
    C4 H4B . 0.9700 ?
    C5 C6 . 1.506(2) ?
    C5 H5A . 0.9700 ?
    C5 H5B . 0.9700 ?
    C6 C7 . 1.325(2) ?
    C6 H6 . 0.9300 ?
    C7 C14 . 1.5014(19) ?
    C7 C8 . 1.5148(19) ?
    C8 O4 . 1.4343(17) ?
    C8 C9 . 1.529(2) ?
    C8 H8 . 0.9800 ?
    C9 C10 . 1.5433(19) ?
    C9 H9A . 0.9700 ?
    C9 H9B . 0.9700 ?
    C10 C11 . 1.504(2) ?
    C10 H10 . 0.9800 ?
    C11 C13 . 1.324(2) ?
    C11 C12 . 1.483(2) ?
    C12 O1 . 1.1997(19) ?
    C12 O2 . 1.3536(18) ?
    C13 H13A . 0.9300 ?
    C13 H13B . 0.9300 ?
    C14 H14A . 0.9600 ?
    C14 H14B . 0.9600 ?
    C14 H14C . 0.9600 ?
    C15 H15A . 0.9600 ?
    C15 H15B . 0.9600 ?
    C15 H15C . 0.9600 ?
    O3 H3 . 0.8200 ?
    O4 H4 . 0.8200 ?
loop_
    _geom_angle_atom_site_label_1
    _geom_angle_atom_site_label_2
    _geom_angle_atom_site_label_3
    _geom_angle_site_symmetry_1
    _geom_angle_site_symmetry_3
    _geom_angle
    _geom_angle_publ_flag
    O2 C1 C2 . . 110.16(11) ?
    O2 C1 C10 . . 106.51(10) ?
    C2 C1 C10 . . 111.53(11) ?
    O2 C1 H1 . . 109.5 ?
    C2 C1 H1 . . 109.5 ?
    C10 C1 H1 . . 109.5 ?
    O3 C2 C3 . . 111.50(11) ?
    O3 C2 C1 . . 109.40(11) ?
    C3 C2 C1 . . 113.23(11) ?
    O3 C2 H2 . . 107.5 ?
    C3 C2 H2 . . 107.5 ?
    C1 C2 H2 . . 107.5 ?
    C15 C3 C4 . . 110.83(12) ?
    C15 C3 C2 . . 112.77(11) ?
    C4 C3 C2 . . 113.89(11) ?
    C15 C3 Cl . . 106.66(10) ?
    C4 C3 Cl . . 106.23(10) ?
    C2 C3 Cl . . 105.86(9) ?
    C3 C4 C5 . . 118.97(12) ?
    C3 C4 H4A . . 107.6 ?
    C5 C4 H4A . . 107.6 ?
    C3 C4 H4B . . 107.6 ?
    C5 C4 H4B . . 107.6 ?
    H4A C4 H4B . . 107.0 ?
    C6 C5 C4 . . 114.97(12) ?
    C6 C5 H5A . . 108.5 ?
    C4 C5 H5A . . 108.5 ?
    C6 C5 H5B . . 108.5 ?
    C4 C5 H5B . . 108.5 ?
    H5A C5 H5B . . 107.5 ?
    C7 C6 C5 . . 125.30(14) ?
    C7 C6 H6 . . 117.3 ?
    C5 C6 H6 . . 117.3 ?
    C6 C7 C14 . . 124.62(13) ?
    C6 C7 C8 . . 121.08(13) ?
    C14 C7 C8 . . 114.22(12) ?
    O4 C8 C7 . . 112.49(12) ?
    O4 C8 C9 . . 107.12(11) ?
    C7 C8 C9 . . 111.61(12) ?
    O4 C8 H8 . . 108.5 ?
    C7 C8 H8 . . 108.5 ?
    C9 C8 H8 . . 108.5 ?
    C8 C9 C10 . . 114.96(12) ?
    C8 C9 H9A . . 108.5 ?
    C10 C9 H9A . . 108.5 ?
    C8 C9 H9B . . 108.5 ?
    C10 C9 H9B . . 108.5 ?
    H9A C9 H9B . . 107.5 ?
    C11 C10 C9 . . 112.17(12) ?
    C11 C10 C1 . . 102.32(11) ?
    C9 C10 C1 . . 114.31(12) ?
    C11 C10 H10 . . 109.3 ?
    C9 C10 H10 . . 109.3 ?
    C1 C10 H10 . . 109.3 ?
    C13 C11 C12 . . 122.32(15) ?
    C13 C11 C10 . . 129.51(15) ?
    C12 C11 C10 . . 108.16(13) ?
    O1 C12 O2 . . 121.48(15) ?
    O1 C12 C11 . . 129.15(15) ?
    O2 C12 C11 . . 109.36(13) ?
    C11 C13 H13A . . 120.0 ?
    C11 C13 H13B . . 120.0 ?
    H13A C13 H13B . . 120.0 ?
    C7 C14 H14A . . 109.5 ?
    C7 C14 H14B . . 109.5 ?
    H14A C14 H14B . . 109.5 ?
    C7 C14 H14C . . 109.5 ?
    H14A C14 H14C . . 109.5 ?
    H14B C14 H14C . . 109.5 ?
    C3 C15 H15A . . 109.5 ?
    C3 C15 H15B . . 109.5 ?
    H15A C15 H15B . . 109.5 ?
    C3 C15 H15C . . 109.5 ?
    H15A C15 H15C . . 109.5 ?
    H15B C15 H15C . . 109.5 ?
    C12 O2 C1 . . 111.36(11) ?
    C2 O3 H3 . . 109.5 ?
    C8 O4 H4 . . 109.5 ?
loop_
    _geom_hbond_atom_site_label_D
    _geom_hbond_atom_site_label_H
    _geom_hbond_atom_site_label_A
    _geom_hbond_site_symmetry_A
    _geom_hbond_distance_DH
    _geom_hbond_distance_HA
    _geom_hbond_distance_DA
    _geom_hbond_angle_DHA
    O3 H3 O4 3_466 0.82 1.96 2.7630(10)
                                      167
    O4 H4 O3 1_655 0.82 2.17 2.9800(10)
                                      171
data_global
_journal_date_recd_electronic     2011-09-12
_journal_date_accepted     2011-09-27
_journal_name_full     'Acta Crystallographica, Section E'
_journal_year     2011
_journal_volume     67
_journal_issue     11
_journal_page_first     o2826
_journal_page_last     o2827
_journal_paper_category     QO
_journal_coeditor_code     IM2319
_publ_contact_author_name     'Dr Ahmed Elhakmaoui'
_publ_contact_author_address
;
Laboratoire de Chimie Bioorganique et Analytique,
URAC 22. B.P. 146, FSTM, Universit\'e Hassan II
Mohammedia-casablanca 20810 Mohammedia, Morocco.
;
_publ_contact_author_email     'mberraho@yahoo.fr'
_publ_contact_author_fax     '0021224437408'
_publ_contact_author_phone     '0021224434649'
_publ_section_title
;\
(1<i>S</i>,2<i>R</i>,3<i>R</i>,8<i>R</i>,10<i>S</i>)-3-Chloro-2,8-dihydroxy-3,\
7-dimethyl-11-methylidene-13-oxabicyclo[8.3.0]tridec-6-en-12-one
;
loop_
    _publ_author_name
    _publ_author_address
    'Moumou, Mohamed'
;
Laboratoire de Chimie Biomoleculaire,
Substances Naturelles et R\'eactivit\'e, URAC16,
Facult\'e des Sciences Semlalia,
BP 2390 Bd My Abdellah,
40000 Marrakech
Morocco
;
    'Benharref, Ahmed'
;
Laboratoire de Chimie Biomoleculaire,
Substances Naturelles et R\'eactivit\'e, URAC16,
Facult\'e des Sciences Semlalia,
BP 2390 Bd My Abdellah,
40000 Marrakech
Morocco
;
    'Jean-Claude Daran'
;
Laboratoire de Chimie de Coordination,
205 route de Narbonne, 31077 Toulouse Cedex 04, France
;
    'Elhakmaoui, Ahmed'
;
Laboratoire de Chimie Bioorganique et Analytique,
URAC 22. BP 146, FSTM, Universit\'e Hassan II
Mohammedia--Casablanca 20810 Mohammedia, Morocco
;
    'Akssira, Mohamed'
;
Laboratoire de Chimie Bioorganique et Analytique,
URAC 22. BP 146, FSTM, Universit\'e Hassan II
Mohammedia--Casablanca 20810 Mohammedia, Morocco
;
    'Berraho, Moha'
;
Laboratoire de Chimie Biomoleculaire,
Substances Naturelles et R\'eactivit\'e, URAC16,
Facult\'e des Sciences Semlalia,
BP 2390 Bd My Abdellah,
40000 Marrakech
Morocco
;
