# Supplementary material for: (1S,2R,3R,8R,10S)-3-Chloro-2,8-dihy­droxy-3,7-dimethyl-11-methyl­idene-13-oxabicyclo­[8.3.0]tridec-6-en-12-one
Source: Acta Crystallogr Sect E Struct Rep Online. 2011 Oct 5;67(Pt 11):o2826–7. doi: 10.1107/S1600536811039717 (PMC3247566; doi:10.1107/S1600536811039717)
Supplement: Supplementary file 2 [file e-67-o2826-Isup2.hkl]

#
# h,k,l, Fc-squared, Fo-squared, sigma(Fo-squared) and status flag
#
data_I
_shelx_title ' P75 in P2(1)2(1)2(1)'
_shelx_refln_list_code          4
_shelx_F_calc_maximum      173.13
_exptl_crystal_F_000       640.00
_reflns_d_resolution_high  0.8002
 
loop_
 _symmetry_equiv_pos_as_xyz
 'x, y, z'
 '-x+1/2, -y, z+1/2'
 'x+1/2, -y+1/2, -z'
 '-x, y+1/2, -z+1/2'
 
_cell_length_a     8.0224
_cell_length_b    12.1532
_cell_length_c    15.4147
_cell_angle_alpha  90.000
_cell_angle_beta   90.000
_cell_angle_gamma  90.000
 
_shelx_F_squared_multiplier     1.000
 
loop_
 _refln_index_h
 _refln_index_k
 _refln_index_l
 _refln_F_squared_calc
 _refln_F_squared_meas
 _refln_F_squared_sigma
 _refln_observed_status
   2   0   0    29974.46    28225.98    268.10 o
   4   0   0      164.11      220.18      4.39 o
   6   0   0       38.40       42.84      2.58 o
   8   0   0       26.77       31.47      4.46 o
  10   0   0        8.63        6.30      2.93 o
   2   1   0      356.78      341.75      3.45 o
   3   1   0      308.21      246.00      2.48 o
   4   1   0      327.02      322.59      5.51 o
   5   1   0      388.47      390.24      4.53 o
   6   1   0       34.53       26.27      0.95 o
   7   1   0        3.23        0.87      1.10 o
   8   1   0      170.90      171.72      9.54 o
   9   1   0       17.52       18.12      3.33 o
  10   1   0       48.53       50.80      4.34 o
   1   2   0     2230.67     2185.86     17.54 o
   2   2   0     5541.80     5661.64     44.73 o
   3   2   0        1.25        1.37      0.49 o
   4   2   0     1481.22     1504.42     12.67 o
   5   2   0      194.19      172.69      2.94 o
   6   2   0      193.15      180.24      2.98 o
   7   2   0      741.50      729.72      8.81 o
   8   2   0       66.62       74.67      6.53 o
   9   2   0       37.67       41.52      3.72 o
   1   3   0        2.88        2.03      0.34 o
   2   3   0     5771.75     5584.16     33.09 o
   3   3   0     6990.60     7449.37     44.84 o
   4   3   0        5.86        3.70      0.61 o
   5   3   0     2770.89     2863.84     28.60 o
   6   3   0        3.10        2.26      0.67 o
   7   3   0       20.43       22.68      1.55 o
   8   3   0      761.28      789.24     40.47 o
   9   3   0        9.48        8.22      3.49 o
   0   4   0     4534.82     4422.50     79.77 o
   1   4   0        0.30        2.93      0.42 o
   2   4   0      874.83      816.78      6.27 o
   3   4   0     1939.07     1992.77     18.05 o
   4   4   0       33.08       48.74      1.30 o
   5   4   0     1324.88     1315.62     16.20 o
   6   4   0      168.48      156.47      4.47 o
   7   4   0       54.68       52.46      2.28 o
   8   4   0       75.95       64.46      3.92 o
   9   4   0       53.39       40.98      5.37 o
   1   5   0      656.58      681.81      6.60 o
   2   5   0      587.11      602.89      5.34 o
   3   5   0      174.49      177.79      2.85 o
   4   5   0      485.41      487.73      5.99 o
   5   5   0      212.76      200.95      4.11 o
   6   5   0       40.59       52.02      2.29 o
   7   5   0       75.94       80.99      2.92 o
   8   5   0        4.65        2.25      1.35 o
   9   5   0      285.14      298.55     14.58 o
   0   6   0     5678.79     5597.83     58.23 o
   1   6   0     2237.37     2402.42     14.51 o
   2   6   0      937.50      897.28      9.05 o
   3   6   0       32.04       29.42      1.45 o
   4   6   0      132.91      118.55      1.91 o
   5   6   0      338.46      296.73      4.19 o
   6   6   0      460.34      427.69      7.82 o
   7   6   0        1.55        1.33      1.16 o
   8   6   0       30.93       32.30      2.79 o
   9   6   0        0.74        5.79      3.42 o
   1   7   0        0.07        1.17      0.46 o
   2   7   0       30.61       22.62      1.53 o
   3   7   0      267.64      271.95      3.71 o
   4   7   0        6.88        8.33      0.78 o
   5   7   0        8.03       10.61      1.10 o
   6   7   0      231.82      210.96      4.80 o
   7   7   0        2.89        2.39      1.19 o
   8   7   0       36.21       48.15      3.16 o
   0   8   0        1.13        0.33      1.80 o
   1   8   0      373.16      378.18      4.24 o
   2   8   0      183.14      162.10      3.31 o
   3   8   0        4.74        5.26      0.74 o
   4   8   0      375.15      356.11      5.24 o
   5   8   0      230.92      242.39      4.41 o
   6   8   0        0.45        0.75      1.13 o
   7   8   0        5.34        3.21      1.23 o
   8   8   0       62.52       69.39      3.77 o
   1   9   0       63.74       74.97      2.04 o
   2   9   0     2713.99     2620.05     21.29 o
   3   9   0      541.91      562.99      6.15 o
   4   9   0      633.57      657.80      6.96 o
   5   9   0      457.24      421.46      8.89 o
   6   9   0      402.75      399.03      7.22 o
   7   9   0        5.64        4.10      1.14 o
   8   9   0       46.96       41.65      3.08 o
   0  10   0     1031.74     1010.45     11.97 o
   1  10   0      380.78      388.47      7.47 o
   2  10   0        7.59        7.61      1.04 o
   3  10   0      231.66      226.44      3.76 o
   4  10   0      572.51      547.47      6.44 o
   5  10   0        2.48        3.80      1.01 o
   6  10   0      250.73      272.39      6.11 o
   7  10   0       12.97       11.59      1.61 o
   1  11   0       11.68        9.37      1.34 o
   2  11   0       20.29       11.86      1.30 o
   3  11   0      104.76      105.51      3.08 o
   4  11   0      230.76      217.37      5.29 o
   5  11   0       97.08       99.59      3.68 o
   6  11   0      179.54      193.19      6.29 o
   0  12   0       78.91       62.55      7.05 o
   1  12   0       41.41       37.50      2.81 o
   2  12   0       56.18       72.04      3.10 o
   3  12   0       51.03       38.37      2.02 o
   4  12   0       12.70       14.35      1.74 o
   5  12   0      227.64      239.83      5.95 o
   6  12   0       14.16       13.15      2.12 o
   1  13   0        5.31        6.61      2.52 o
   2  13   0      212.82      200.50      5.40 o
   3  13   0       45.10       41.70      2.52 o
   4  13   0       14.36       13.72      1.69 o
   5  13   0       19.34       15.78      2.35 o
   0  14   0      485.87      540.02     13.59 o
   1  14   0       40.14       53.84      3.32 o
   2  14   0      271.47      278.20      6.72 o
   3  14   0       23.22       20.17      2.44 o
   1  15   0       19.36       23.23      2.32 o
   2   0   1      617.88      618.63      6.25 o
   3   0   1     4452.57     4568.77     29.27 o
   4   0   1      680.07      619.00      5.22 o
   5   0   1       76.72       79.88      2.91 o
   6   0   1      107.36      102.49      2.06 o
   7   0   1       94.80       97.51      2.41 o
   8   0   1      268.24      270.84     12.00 o
   9   0   1       11.97       14.38      3.54 o
  10   0   1        6.40        6.65      3.19 o
  -9   1   1       64.98       59.35      6.28 o
  -8   1   1       54.57       67.78      6.01 o
  -7   1   1     1320.77     1286.47     20.02 o
  -6   1   1     1555.75     1471.76     12.10 o
  -5   1   1      595.78      594.81      9.46 o
  -4   1   1      286.85      287.57      3.04 o
  -3   1   1      670.87      621.18      8.35 o
  -2   1   1     1046.29     1124.81     13.54 o
   2   1   1     1040.11     1105.09      7.89 o
   3   1   1      657.31      604.25      5.11 o
   4   1   1      272.90      274.29      2.67 o
   5   1   1      583.73      573.16      5.90 o
   6   1   1     1534.45     1454.48     12.83 o
   7   1   1     1312.83     1271.27     16.36 o
   8   1   1       51.28       52.00      5.28 o
   9   1   1       65.01       59.26      5.82 o
  -9   2   1      190.34      185.88     10.79 o
  -8   2   1        4.62        2.86      2.13 o
  -7   2   1       13.88       12.72      1.87 o
  -6   2   1      124.30      116.46      2.76 o
  -5   2   1      513.33      518.51      5.72 o
  -4   2   1     1071.65     1076.64      8.32 o
  -3   2   1      629.31      681.26     10.00 o
  -2   2   1     3650.63     3696.13     26.79 o
  -1   2   1     3363.05     3439.44     22.05 o
   0   2   1     2693.64     2656.96     37.36 o
   1   2   1     3330.30     3339.11     25.06 o
   2   2   1     3631.22     3630.77     18.69 o
   3   2   1      610.52      653.17      5.07 o
   4   2   1     1077.30     1089.24      7.91 o
   5   2   1      495.32      500.19      4.89 o
   6   2   1      120.74      110.38      2.73 o
   7   2   1       17.25       16.81      1.40 o
   8   2   1        4.81       -0.48      2.78 o
   9   2   1      194.39      192.55     11.61 o
  -9   3   1       97.04      104.93      8.35 o
  -8   3   1       20.16       22.22      2.71 o
  -7   3   1      190.88      181.94      4.08 o
  -6   3   1      828.65      807.50     13.26 o
  -5   3   1      751.96      725.93      6.98 o
  -4   3   1      456.01      465.16      5.38 o
  -3   3   1       82.47      106.41      1.70 o
  -2   3   1       72.16       56.43      1.28 o
  -1   3   1      437.79      446.47      3.22 o
   0   3   1     6399.38     6250.83     42.72 o
   1   3   1      438.15      446.80      4.01 o
   2   3   1       77.64       61.45      1.11 o
   3   3   1       87.47      108.65      1.77 o
   4   3   1      466.65      478.50      4.66 o
   5   3   1      752.53      711.04      6.38 o
   6   3   1      820.77      786.94      8.61 o
   7   3   1      194.99      195.95      4.62 o
   8   3   1       19.72       20.23      3.14 o
   9   3   1       97.30      102.65     15.49 o
  -9   4   1       15.95       20.47      4.45 o
  -8   4   1        7.54        6.76      1.40 o
  -7   4   1       65.16       67.47      3.48 o
  -6   4   1       70.15       77.12      2.88 o
  -5   4   1      901.36      891.74      9.25 o
  -4   4   1       59.89       45.70      1.57 o
  -3   4   1     3190.39     3403.22     20.92 o
  -2   4   1      197.02      211.44      2.08 o
  -1   4   1      606.63      624.43      4.48 o
   0   4   1      414.98      436.32      4.49 o
   1   4   1      594.43      617.60      4.89 o
   2   4   1      204.24      215.25      2.58 o
   3   4   1     3173.01     3345.39     20.82 o
   4   4   1       60.85       47.55      1.13 o
   5   4   1      914.02      899.63      8.74 o
   6   4   1       69.61       74.42      2.52 o
   7   4   1       64.91       66.48      2.82 o
   8   4   1        8.44        9.39      1.92 o
   9   4   1       13.97       12.03      2.98 o
  -9   5   1        3.74        5.32      3.49 o
  -8   5   1      108.55      110.05      4.33 o
  -7   5   1       52.77       54.22      2.45 o
  -6   5   1       11.74       10.60      1.31 o
  -5   5   1      466.48      489.60     12.16 o
  -4   5   1      638.15      647.01      5.27 o
  -3   5   1      547.00      526.77      4.48 o
  -2   5   1     1750.03     1834.46     12.35 o
  -1   5   1     7592.47     7902.32     46.90 o
   0   5   1      840.04      824.99      7.62 o
   1   5   1     7583.64     7884.18     48.48 o
   2   5   1     1755.82     1842.63     19.07 o
   3   5   1      539.31      506.14      6.01 o
   4   5   1      634.11      652.24      8.48 o
   5   5   1      470.61      479.77      5.72 o
   6   5   1       13.46       11.56      1.27 o
   7   5   1       55.30       54.22      2.75 o
   8   5   1      111.90      114.47      6.71 o
   9   5   1        4.05        1.83      2.83 o
  -9   6   1       10.17       10.55      2.57 o
  -8   6   1      303.16      304.40      6.30 o
  -7   6   1      171.79      173.78      6.11 o
  -6   6   1      119.01      122.74      4.86 o
  -5   6   1      211.98      204.40      4.35 o
  -4   6   1      135.28      156.54      3.05 o
  -3   6   1      598.88      551.49      6.90 o
  -2   6   1      346.98      397.53      4.99 o
  -1   6   1     1370.83     1587.95     10.25 o
   0   6   1       69.93       76.55      1.66 o
   1   6   1     1340.35     1538.28     10.59 o
   2   6   1      358.12      401.59      5.21 o
   3   6   1      600.79      555.82      6.70 o
   4   6   1      140.34      158.55      2.59 o
   5   6   1      213.21      209.95      3.69 o
   6   6   1      125.40      124.53      4.69 o
   7   6   1      169.34      161.26      4.23 o
   8   6   1      305.42      332.03     28.64 o
   9   6   1       10.11        7.44      3.56 o
  -8   7   1       39.53       38.59      2.43 o
  -7   7   1      388.54      385.01      7.06 o
  -6   7   1      317.53      291.66      5.78 o
  -5   7   1      653.72      589.84      9.52 o
  -4   7   1       11.05       10.64      0.92 o
  -3   7   1      944.61      945.51      8.14 o
  -2   7   1       60.36       68.69      1.79 o
  -1   7   1      989.48     1001.10      8.73 o
   0   7   1      324.29      297.55      3.51 o
   1   7   1      976.50      991.16      7.68 o
   2   7   1       64.73       73.29      1.72 o
   3   7   1      948.84      961.37      9.33 o
   4   7   1       12.81       13.96      1.09 o
   5   7   1      651.25      596.38      7.86 o
   6   7   1      313.77      286.93      9.27 o
   7   7   1      383.45      363.14      7.65 o
   8   7   1       42.21       39.19      3.65 o
  -8   8   1      153.20      160.95      4.81 o
  -7   8   1       25.22       28.29      2.31 o
  -6   8   1       85.95       79.29      3.10 o
  -5   8   1       10.19       12.64      1.23 o
  -4   8   1      553.67      565.01      6.53 o
  -3   8   1       41.95       42.94      1.52 o
  -2   8   1      507.66      476.91      4.62 o
  -1   8   1      945.38      954.02     10.94 o
   0   8   1       16.74       15.80      0.76 o
   1   8   1      946.14      953.03      8.45 o
   2   8   1      523.07      493.12      5.96 o
   3   8   1       43.16       42.81      1.65 o
   4   8   1      567.42      571.89      9.36 o
   5   8   1       11.72       13.25      1.24 o
   6   8   1       85.35       75.31      2.98 o
   7   8   1       22.78       31.04      2.82 o
   8   8   1      151.90      168.32     11.72 o
  -8   9   1       25.92       21.87      2.23 o
  -7   9   1       57.91       60.50      2.94 o
  -6   9   1      146.23      132.06      5.15 o
  -5   9   1      146.22      136.13      3.45 o
  -4   9   1      674.58      660.75      7.02 o
  -3   9   1      115.20      115.50      2.56 o
  -2   9   1      833.61      853.73      7.98 o
  -1   9   1      681.11      661.58     10.68 o
   0   9   1      232.10      227.36      3.62 o
   1   9   1      689.04      663.63      6.73 o
   2   9   1      839.23      845.67      7.47 o
   3   9   1      120.15      123.22      2.86 o
   4   9   1      687.01      685.69     14.01 o
   5   9   1      145.74      133.27      3.99 o
   6   9   1      146.13      136.78      6.04 o
   7   9   1       57.16       62.65      3.51 o
   8   9   1       25.60       23.78      3.35 o
  -7  10   1       61.46       70.85      3.29 o
  -6  10   1       13.93       14.04      1.62 o
  -5  10   1       43.08       47.78      2.23 o
  -4  10   1      146.31      138.34      3.45 o
  -3  10   1      543.89      554.77      7.52 o
  -2  10   1      110.49      103.20      2.45 o
  -1  10   1      337.25      353.39      5.81 o
   0  10   1        4.96        7.40      1.30 o
   1  10   1      332.95      348.71     11.48 o
   2  10   1      114.03      114.73      2.66 o
   3  10   1      542.26      548.73      7.62 o
   4  10   1      147.08      145.98      3.05 o
   5  10   1       43.63       45.56      2.08 o
   6  10   1       15.07       15.15      1.58 o
   7  10   1       61.47       67.84      4.18 o
  -6  11   1       74.21       77.69      4.07 o
  -5  11   1       65.31       66.58      3.70 o
  -4  11   1      308.98      326.79      6.62 o
  -3  11   1       89.07       91.68      2.90 o
  -2  11   1      451.35      447.98      7.56 o
  -1  11   1      161.46      150.54      4.20 o
   0  11   1      813.55      806.34     10.75 o
   1  11   1      170.66      164.29      4.40 o
   2  11   1      457.02      464.91      6.68 o
   3  11   1       91.73       96.31      2.94 o
   4  11   1      305.16      324.30      6.48 o
   5  11   1       63.77       64.40      2.99 o
   6  11   1       71.24       74.01      3.98 o
  -6  12   1       73.99       93.08      4.58 o
  -5  12   1       44.14       42.47      2.65 o
  -4  12   1       24.19       27.15      2.17 o
  -3  12   1       67.54       69.99      2.69 o
  -2  12   1      138.48      138.43      4.25 o
  -1  12   1       80.95       77.03      3.21 o
   0  12   1       77.15       79.86      3.27 o
   1  12   1       82.17       71.64      3.09 o
   2  12   1      140.33      135.59      4.20 o
   3  12   1       68.92       68.81      3.12 o
   4  12   1       23.74       30.25      2.19 o
   5  12   1       44.63       43.34      3.17 o
   6  12   1       76.05       86.88      4.41 o
  -5  13   1       17.48       18.97      2.40 o
  -4  13   1       16.63       17.34      1.93 o
  -3  13   1      127.22      121.85      5.09 o
  -2  13   1       23.68       28.16      2.27 o
  -1  13   1      202.79      210.04      6.35 o
   0  13   1      118.38      109.21      4.00 o
   1  13   1      205.69      220.80      6.29 o
   2  13   1       24.14       24.21      2.12 o
   3  13   1      134.55      129.56      5.12 o
   4  13   1       17.83       15.01      1.77 o
   5  13   1       18.63       15.11      2.21 o
  -3  14   1      275.71      296.55      8.33 o
  -2  14   1       39.05       47.51      2.90 o
  -1  14   1      183.06      193.72      5.55 o
   0  14   1       11.94       12.93      1.87 o
   1  14   1      185.54      196.68      6.17 o
   2  14   1       40.43       44.23      2.81 o
   3  14   1      278.45      296.96      8.29 o
  -1  15   1       23.29       20.57      2.19 o
   0  15   1       10.95       12.51      1.92 o
   1  15   1       24.36       26.71      2.42 o
   1   0   2     4420.78     4132.40     46.70 o
   2   0   2      505.13      526.29      5.77 o
   3   0   2      778.59      802.26      7.49 o
   4   0   2       11.19       10.80      0.50 o
   5   0   2      132.39      105.14      1.81 o
   6   0   2      109.76      100.71      2.10 o
   7   0   2        0.71        2.41      1.11 o
   8   0   2       94.57       86.08      8.59 o
   9   0   2       37.06       39.49      5.08 o
  -9   1   2       25.01       25.00      4.38 o
  -8   1   2      264.08      269.99      8.49 o
  -7   1   2      202.01      193.30      3.67 o
  -6   1   2      118.13      112.79      2.60 o
  -5   1   2       62.95       60.36      1.79 o
  -4   1   2      158.26      150.84      2.36 o
  -3   1   2      529.17      530.39      7.96 o
  -2   1   2     2099.88     2205.38     22.24 o
  -1   1   2     1669.96     1649.39     14.11 o
   1   1   2     1695.67     1655.77     11.06 o
   2   1   2     2174.84     2226.35     12.57 o
   3   1   2      545.92      529.98      4.07 o
   4   1   2      149.58      140.95      1.69 o
   5   1   2       67.30       62.02      2.24 o
   6   1   2      124.24      112.31      3.56 o
   7   1   2      197.99      189.41      4.77 o
   8   1   2      266.70      275.45     11.72 o
   9   1   2       26.34       26.30      3.18 o
  -9   2   2       51.18       60.09      5.12 o
  -8   2   2      147.42      153.74      9.79 o
  -7   2   2      600.76      566.20     10.64 o
  -6   2   2      227.60      213.46      3.72 o
  -5   2   2     1737.30     1773.08     15.41 o
  -4   2   2      297.29      295.44      5.44 o
  -3   2   2     3675.27     3807.65     21.11 o
  -2   2   2      378.83      354.62      2.89 o
  -1   2   2      381.84      382.11      3.57 o
   0   2   2     8356.83     8290.70    120.38 o
   1   2   2      377.05      370.95      2.99 o
   2   2   2      387.40      357.57      2.60 o
   3   2   2     3686.88     3726.21     24.68 o
   4   2   2      286.86      281.56      3.70 o
   5   2   2     1733.68     1717.39     12.95 o
   6   2   2      233.54      216.71      3.41 o
   7   2   2      598.11      588.75     11.03 o
   8   2   2      145.10      136.47      8.02 o
   9   2   2       51.25       55.94      6.67 o
  -9   3   2       98.67      101.94      5.74 o
  -8   3   2       36.89       34.05      2.38 o
  -7   3   2      153.98      142.00      3.70 o
  -6   3   2       54.19       50.87      2.24 o
  -5   3   2       92.41       97.60      2.09 o
  -4   3   2        0.91        1.76      0.77 o
  -3   3   2     2431.04     2434.47     15.52 o
  -2   3   2      515.05      570.23      3.89 o
  -1   3   2     4600.92     4571.40     26.73 o
   0   3   2     2642.46     2710.02     18.14 o
   1   3   2     4628.33     4563.24     26.84 o
   2   3   2      511.30      560.31      4.23 o
   3   3   2     2477.96     2442.27     14.33 o
   4   3   2        0.83        1.52      0.48 o
   5   3   2       99.61      108.46      2.27 o
   6   3   2       52.80       55.52      2.63 o
   7   3   2      149.56      138.58      3.79 o
   8   3   2       36.36       38.42      2.54 o
   9   3   2       98.80       97.42      5.40 o
  -9   4   2      139.92      142.60      7.95 o
  -8   4   2       84.59       85.27      3.08 o
  -7   4   2      303.60      302.27      6.31 o
  -6   4   2     1064.19     1020.19     11.42 o
  -5   4   2      280.68      277.07      3.86 o
  -4   4   2      637.18      613.66      7.73 o
  -3   4   2      203.22      195.62      2.33 o
  -2   4   2      383.82      452.16      3.45 o
  -1   4   2     1143.45     1230.58      9.50 o
   0   4   2     3194.25     3329.87     22.14 o
   1   4   2     1151.32     1231.57      8.38 o
   2   4   2      394.85      458.00      4.21 o
   3   4   2      209.78      196.77      2.71 o
   4   4   2      661.36      633.84      5.93 o
   5   4   2      291.01      290.31      5.53 o
   6   4   2     1054.07     1020.95     15.16 o
   7   4   2      310.88      305.97      8.50 o
   8   4   2       90.35       85.60      4.75 o
   9   4   2      142.29      151.29     15.81 o
  -9   5   2        9.87        9.35      2.34 o
  -8   5   2       32.75       31.01      3.06 o
  -7   5   2       87.77       82.65      3.02 o
  -6   5   2       44.64       41.11      2.11 o
  -5   5   2      426.28      434.45      5.39 o
  -4   5   2      388.08      398.22      4.56 o
  -3   5   2      160.31      157.87      2.24 o
  -2   5   2     1102.17     1131.81      7.57 o
  -1   5   2     1746.68     1755.23     19.98 o
   0   5   2     1036.66     1008.49     10.22 o
   1   5   2     1719.36     1712.45     11.28 o
   2   5   2     1064.46     1078.36      8.91 o
   3   5   2      163.47      163.74      2.74 o
   4   5   2      390.28      412.22      6.65 o
   5   5   2      430.41      438.78      6.73 o
   6   5   2       42.06       41.62      2.31 o
   7   5   2       84.33       77.92      3.21 o
   8   5   2       31.46       29.65      2.43 o
   9   5   2        9.81        9.38      4.17 o
  -9   6   2       16.03       19.17      3.08 o
  -8   6   2       83.65       84.66      3.46 o
  -7   6   2       85.40       91.34      3.30 o
  -6   6   2      275.08      256.75      6.01 o
  -5   6   2      292.76      284.21      6.03 o
  -4   6   2      224.82      207.55      2.97 o
  -3   6   2      548.25      528.24      5.09 o
  -2   6   2       57.59       51.05      1.18 o
  -1   6   2      404.30      422.19      4.75 o
   0   6   2       60.21       57.75      1.43 o
   1   6   2      409.92      419.55      3.81 o
   2   6   2       52.74       45.26      1.37 o
   3   6   2      558.32      526.18      6.41 o
   4   6   2      227.73      212.87      4.09 o
   5   6   2      289.05      281.89      4.67 o
   6   6   2      271.35      265.23      8.90 o
   7   6   2       78.67       80.60      3.46 o
   8   6   2       83.17       87.52      5.02 o
   9   6   2       17.83       20.87      4.89 o
  -8   7   2      304.33      273.00      6.99 o
  -7   7   2       94.79       94.28      3.45 o
  -6   7   2      299.91      306.19      6.01 o
  -5   7   2      141.15      127.00      4.11 o
  -4   7   2      295.37      306.75      4.01 o
  -3   7   2      218.86      201.13      2.93 o
  -2   7   2     1104.08     1111.72      8.66 o
  -1   7   2     1434.17     1401.65     12.36 o
   0   7   2      672.18      655.71      7.39 o
   1   7   2     1432.01     1394.04      9.90 o
   2   7   2     1106.96     1086.80     10.46 o
   3   7   2      224.15      208.34      3.44 o
   4   7   2      285.02      289.04      5.22 o
   5   7   2      138.70      128.94      2.97 o
   6   7   2      304.12      298.88     10.55 o
   7   7   2       93.38       98.17      4.15 o
   8   7   2      306.96      318.64     10.65 o
  -8   8   2       23.29       29.73      2.39 o
  -7   8   2      205.12      201.38      6.10 o
  -6   8   2       69.23       68.10      2.90 o
  -5   8   2      355.24      356.29      8.00 o
  -4   8   2      652.78      622.40      6.55 o
  -3   8   2      526.49      484.46      5.61 o
  -2   8   2      436.13      465.03      5.73 o
  -1   8   2      103.02      102.57      1.75 o
   0   8   2      111.31      125.22      2.93 o
   1   8   2      104.49      107.62      3.38 o
   2   8   2      445.09      468.98      5.09 o
   3   8   2      520.57      496.50      6.83 o
   4   8   2      662.34      626.93      9.02 o
   5   8   2      360.52      364.50      6.40 o
   6   8   2       72.64       78.21      3.60 o
   7   8   2      208.67      212.40      9.88 o
   8   8   2       22.37       30.28      3.54 o
  -8   9   2        4.34        4.37      1.24 o
  -7   9   2       19.80       15.27      1.78 o
  -6   9   2        4.96        3.16      1.29 o
  -5   9   2      395.59      382.73      6.08 o
  -4   9   2      141.01      145.61      2.98 o
  -3   9   2      371.30      376.86      5.24 o
  -2   9   2      453.00      451.38      6.09 o
  -1   9   2      675.12      629.68      7.83 o
   0   9   2      359.89      350.39      7.04 o
   1   9   2      665.51      610.36      6.07 o
   2   9   2      458.61      469.93      6.58 o
   3   9   2      365.07      378.03      5.62 o
   4   9   2      141.69      148.62      3.30 o
   5   9   2      395.20      377.83      7.59 o
   6   9   2        4.15        3.71      1.41 o
   7   9   2       19.40       17.93      2.28 o
   8   9   2        4.45       10.78      2.98 o
  -7  10   2       81.75       79.67      3.54 o
  -6  10   2        9.89       15.09      1.73 o
  -5  10   2       13.30       19.53      1.56 o
  -4  10   2       16.01       13.46      1.31 o
  -3  10   2       58.45       57.96      1.96 o
  -2  10   2       78.20       81.34      2.65 o
  -1  10   2      290.93      290.81      5.09 o
   0  10   2       46.67       51.98      2.80 o
   1  10   2      283.96      291.62      6.64 o
   2  10   2       77.05       81.59      2.95 o
   3  10   2       54.89       56.53      2.50 o
   4  10   2       17.00       15.84      1.83 o
   5  10   2       12.45       18.29      1.72 o
   6  10   2        8.88       11.02      1.98 o
   7  10   2       83.06       82.28      4.15 o
  -6  11   2      103.32      102.35      5.41 o
  -5  11   2       63.48       56.66      2.47 o
  -4  11   2      370.82      382.12      6.24 o
  -3  11   2      312.84      284.54      4.56 o
  -2  11   2      220.24      203.56      4.07 o
  -1  11   2      240.75      225.30      4.57 o
   0  11   2      146.09      128.31      4.53 o
   1  11   2      240.15      220.42      8.72 o
   2  11   2      221.43      215.80      4.87 o
   3  11   2      310.71      285.88      5.84 o
   4  11   2      372.77      385.64      7.08 o
   5  11   2       63.74       63.50      3.57 o
   6  11   2      105.14      107.85      4.71 o
  -6  12   2       22.71       31.12      2.99 o
  -5  12   2      335.54      354.83      7.48 o
  -4  12   2       27.84       30.39      2.28 o
  -3  12   2      239.40      251.70      5.80 o
  -2  12   2      120.39      118.98      3.95 o
  -1  12   2       30.72       29.56      2.14 o
   0  12   2       47.85       53.82      2.74 o
   1  12   2       31.77       29.27      2.11 o
   2  12   2      121.65      130.76      3.52 o
   3  12   2      238.22      249.18      5.00 o
   4  12   2       26.15       26.91      2.11 o
   5  12   2      337.55      366.89     10.38 o
   6  12   2       22.00       24.09      2.64 o
  -5  13   2       54.62       51.17      3.09 o
  -4  13   2       50.15       50.72      2.94 o
  -3  13   2       51.69       56.42      4.16 o
  -2  13   2      184.00      178.99      5.10 o
  -1  13   2        2.92        3.70      1.40 o
   0  13   2      275.29      271.44      6.32 o
   1  13   2        2.83        6.24      1.39 o
   2  13   2      193.66      186.18      5.19 o
   3  13   2       52.06       56.38      2.99 o
   4  13   2       48.61       46.21      3.14 o
   5  13   2       53.52       46.60      3.68 o
  -3  14   2        3.80        3.71      1.72 o
  -2  14   2       73.01       75.23      4.02 o
  -1  14   2       20.54       23.07      2.35 o
   0  14   2      107.18      117.76      4.33 o
   1  14   2       21.71       23.49      2.17 o
   2  14   2       75.25       77.88      3.57 o
   3  14   2        4.02        1.79      1.63 o
  -1  15   2       24.43       26.04      2.37 o
   0  15   2      123.50      144.49      5.06 o
   1  15   2       25.03       31.75      2.59 o
   1   0   3     4047.83     4050.58     33.55 o
   2   0   3     1138.27     1246.20      8.18 o
   3   0   3     4671.64     4740.18     34.86 o
   4   0   3      206.12      241.81      3.67 o
   5   0   3      339.02      384.12      6.08 o
   6   0   3      784.92      807.47      8.59 o
   7   0   3       29.34       24.02      1.91 o
   8   0   3     1377.12     1340.45     21.85 o
   9   0   3      134.86      128.78      8.60 o
  -9   1   3        6.01        8.86      3.68 o
  -8   1   3      226.89      237.52      7.97 o
  -7   1   3       22.92       22.53      1.62 o
  -6   1   3      727.09      709.72      8.05 o
  -5   1   3      201.58      202.55      3.48 o
  -4   1   3      659.40      674.76      8.86 o
  -3   1   3     1344.31     1462.54     11.47 o
  -2   1   3      442.10      432.14      3.78 o
  -1   1   3     3150.22     3164.71     26.38 o
   0   1   3    13099.86    13160.77    129.23 o
   1   1   3     3156.56     3120.27     20.32 o
   2   1   3      437.66      422.32      3.21 o
   3   1   3     1363.62     1467.89      9.66 o
   4   1   3      668.25      666.11      5.22 o
   5   1   3      205.39      196.83      2.02 o
   6   1   3      715.75      657.37     14.98 o
   7   1   3       25.39       24.96      2.29 o
   8   1   3      220.20      241.99      7.86 o
   9   1   3        6.61        7.48      2.95 o
  -9   2   3      205.08      204.93      7.99 o
  -8   2   3       47.17       45.09      3.12 o
  -7   2   3      133.34      128.30      3.94 o
  -6   2   3      389.38      402.96      5.72 o
  -5   2   3      781.21      798.82      8.54 o
  -4   2   3      859.29      856.51     16.09 o
  -3   2   3      714.24      700.69      7.78 o
  -2   2   3     3636.05     3609.68     26.53 o
  -1   2   3     1009.33     1044.99     16.91 o
   0   2   3     2839.17     2882.13     46.84 o
   1   2   3      973.22      981.09      7.36 o
   2   2   3     3604.99     3561.14     17.41 o
   3   2   3      723.54      704.40      4.97 o
   4   2   3      865.31      843.83     10.25 o
   5   2   3      797.21      807.89      7.33 o
   6   2   3      399.08      396.53      5.42 o
   7   2   3      136.24      134.47      4.11 o
   8   2   3       47.83       46.50      3.10 o
   9   2   3      205.42      202.69     10.46 o
  -9   3   3       84.51       88.90      7.87 o
  -8   3   3       82.79       83.29      3.63 o
  -7   3   3      583.32      573.86      8.07 o
  -6   3   3      407.38      400.24      6.18 o
  -5   3   3      900.09      943.23     15.06 o
  -4   3   3      213.54      204.76      4.76 o
  -3   3   3      587.10      719.23      6.69 o
  -2   3   3     1086.47     1114.36     15.30 o
  -1   3   3      324.27      330.42      5.52 o
   0   3   3        8.41        7.44      0.80 o
   1   3   3      318.71      320.32      4.63 o
   2   3   3     1091.01     1128.46      7.92 o
   3   3   3      609.06      735.63      5.09 o
   4   3   3      215.34      201.20      2.87 o
   5   3   3      934.75      975.42      8.56 o
   6   3   3      407.29      398.68      5.69 o
   7   3   3      582.56      586.00     11.28 o
   8   3   3       81.88       81.85      4.70 o
   9   3   3       79.11       81.61      4.99 o
  -9   4   3       53.07       47.23      4.12 o
  -8   4   3        5.72        6.08      1.48 o
  -7   4   3        1.19       -0.13      0.95 o
  -6   4   3      119.71      113.36      3.38 o
  -5   4   3      249.60      260.98      3.93 o
  -4   4   3      511.84      516.05      6.82 o
  -3   4   3     1542.75     1575.90     11.70 o
  -2   4   3     3124.83     3220.28     21.19 o
  -1   4   3     1106.27     1290.73      9.77 o
   0   4   3      592.47      539.05      5.86 o
   1   4   3     1088.61     1251.14     10.10 o
   2   4   3     3175.37     3219.77     18.92 o
   3   4   3     1539.24     1588.70     12.84 o
   4   4   3      521.47      517.84      5.17 o
   5   4   3      247.50      262.55      4.35 o
   6   4   3      116.35      110.36      3.25 o
   7   4   3        1.13        0.38      1.21 o
   8   4   3        6.12        8.43      1.63 o
   9   4   3       52.55       58.61      4.24 o
  -9   5   3        3.62        8.09      2.49 o
  -8   5   3      280.17      269.52      5.84 o
  -7   5   3      230.57      230.87      5.15 o
  -6   5   3      484.42      465.54      7.23 o
  -5   5   3      139.29      125.51      2.61 o
  -4   5   3      318.87      299.83      5.38 o
  -3   5   3       81.12       82.89      1.60 o
  -2   5   3       64.49       61.56      1.19 o
  -1   5   3     1019.33     1079.21      9.59 o
   0   5   3        7.56        3.30      1.05 o
   1   5   3     1021.90     1078.50     11.05 o
   2   5   3       61.92       59.56      1.82 o
   3   5   3       77.15       82.99      2.10 o
   4   5   3      313.82      306.94      5.43 o
   5   5   3      138.51      126.29      2.88 o
   6   5   3      474.78      466.31     10.10 o
   7   5   3      239.90      237.42      4.85 o
   8   5   3      280.53      267.87      7.87 o
   9   5   3        3.43        5.52      3.42 o
  -9   6   3      206.44      219.41      8.67 o
  -8   6   3       82.57       84.65      3.73 o
  -7   6   3       96.16       97.86      3.44 o
  -6   6   3      345.78      316.05      5.99 o
  -5   6   3      542.73      558.21     10.98 o
  -4   6   3      269.97      272.46      4.17 o
  -3   6   3      192.61      189.84      2.75 o
  -2   6   3        9.13       11.57      0.62 o
  -1   6   3       66.62       51.39      2.14 o
   0   6   3     1902.16     1910.14     18.90 o
   1   6   3       61.62       43.77      1.57 o
   2   6   3       10.03       12.14      0.55 o
   3   6   3      179.28      180.15      4.08 o
   4   6   3      266.44      279.82      6.38 o
   5   6   3      548.18      570.42     11.39 o
   6   6   3      343.34      311.43      9.98 o
   7   6   3       98.16       94.68      4.67 o
   8   6   3       81.95       85.98      5.37 o
   9   6   3      206.27      226.13     12.76 o
  -8   7   3       18.32       20.93      2.12 o
  -7   7   3       92.45      101.31      4.38 o
  -6   7   3      625.45      598.92     10.27 o
  -5   7   3      156.92      160.54      4.10 o
  -4   7   3     1737.89     1782.87     24.13 o
  -3   7   3      118.92      132.46      2.33 o
  -2   7   3      448.50      464.67      4.75 o
  -1   7   3      260.50      263.55      7.73 o
   0   7   3      605.03      620.67      9.48 o
   1   7   3      259.21      273.98      4.36 o
   2   7   3      443.65      444.45      6.78 o
   3   7   3      118.32      135.91      3.22 o
   4   7   3     1743.39     1794.66     21.59 o
   5   7   3      155.48      163.80      3.78 o
   6   7   3      622.14      616.26     11.55 o
   7   7   3       93.91      103.17      4.10 o
   8   7   3       21.38       25.49      3.72 o
  -8   8   3       16.51       10.07      1.62 o
  -7   8   3        0.68        0.45      1.20 o
  -6   8   3       25.19       19.11      1.78 o
  -5   8   3      127.20      122.92      3.72 o
  -4   8   3      269.50      267.65      4.84 o
  -3   8   3      269.95      275.27      3.64 o
  -2   8   3      480.58      467.82      4.74 o
  -1   8   3        4.52        7.86      1.27 o
   0   8   3      674.03      620.72      9.31 o
   1   8   3        3.19        5.53      0.93 o
   2   8   3      505.17      492.65      6.35 o
   3   8   3      285.34      281.25      5.71 o
   4   8   3      280.49      276.22      6.88 o
   5   8   3      132.96      131.03      3.58 o
   6   8   3       23.40       17.70      2.00 o
   7   8   3        0.67       -0.21      1.34 o
   8   8   3       16.43       15.99      2.81 o
  -7   9   3      145.63      145.48      4.61 o
  -6   9   3      199.47      206.67      5.29 o
  -5   9   3      511.32      521.19      8.31 o
  -4   9   3      471.29      449.39      5.62 o
  -3   9   3      346.80      364.97      5.28 o
  -2   9   3      326.64      298.79      5.13 o
  -1   9   3      279.41      278.72      6.04 o
   0   9   3        0.32       -0.42      1.15 o
   1   9   3      284.48      285.14      6.22 o
   2   9   3      327.23      309.50      6.60 o
   3   9   3      356.62      370.72      8.47 o
   4   9   3      472.94      439.98      8.32 o
   5   9   3      523.05      543.44      8.18 o
   6   9   3      201.24      225.87      6.34 o
   7   9   3      144.67      146.17      7.67 o
  -7  10   3       54.19       48.86      2.86 o
  -6  10   3        5.93        7.42      1.68 o
  -5  10   3       38.99       42.16      2.12 o
  -4  10   3      122.90      121.48      3.34 o
  -3  10   3      329.69      314.08      5.05 o
  -2  10   3      653.43      600.82      8.12 o
  -1  10   3      278.71      267.44      4.96 o
   0  10   3      285.17      278.16      6.44 o
   1  10   3      275.88      269.51     10.87 o
   2  10   3      674.82      639.49      9.11 o
   3  10   3      330.32      325.22      6.00 o
   4  10   3      124.60      128.16      4.39 o
   5  10   3       39.55       41.22      2.84 o
   6  10   3        6.79        9.90      1.84 o
   7  10   3       54.95       53.92      3.42 o
  -6  11   3        6.00        7.25      1.47 o
  -5  11   3       53.49       55.77      2.51 o
  -4  11   3       27.68       27.05      1.77 o
  -3  11   3        7.45        6.95      1.15 o
  -2  11   3       49.39       40.42      3.24 o
  -1  11   3      214.35      204.52      4.47 o
   0  11   3     1219.53     1157.39     15.78 o
   1  11   3      216.26      205.34      5.82 o
   2  11   3       46.68       39.17      2.14 o
   3  11   3        7.28        6.72      1.26 o
   4  11   3       29.87       32.71      2.35 o
   5  11   3       52.71       65.62      3.59 o
   6  11   3        5.68        6.49      1.76 o
  -5  12   3      115.79      129.09      4.83 o
  -4  12   3        0.48        1.36      1.24 o
  -3  12   3       92.60       97.62      4.43 o
  -2  12   3        0.07       -1.21      1.21 o
  -1  12   3      202.87      204.82      6.01 o
   0  12   3       10.65        9.98      1.83 o
   1  12   3      194.39      192.24      5.90 o
   2  12   3        0.12        1.32      1.53 o
   3  12   3       85.73       91.58      3.42 o
   4  12   3        0.41        0.24      1.17 o
   5  12   3      112.49      123.22      5.98 o
  -4  13   3      104.36      119.52      5.19 o
  -3  13   3       48.85       48.86      3.47 o
  -2  13   3       54.22       46.38      2.67 o
  -1  13   3       44.30       39.84      2.88 o
   0  13   3       10.93        9.16      1.48 o
   1  13   3       43.82       40.13      3.03 o
   2  13   3       52.46       51.67      3.39 o
   3  13   3       48.47       48.97      2.78 o
   4  13   3      108.87      119.59      5.03 o
  -3  14   3       47.56       47.77      4.62 o
  -2  14   3       30.40       28.08      2.31 o
  -1  14   3       82.95       78.69      3.60 o
   0  14   3       29.54       39.24      2.64 o
   1  14   3       87.07       85.88      3.75 o
   2  14   3       32.22       31.61      2.42 o
   3  14   3       46.75       43.56      3.24 o
   0  15   3        0.13       -1.51      1.51 o
   0   0   4      149.97      128.73      4.23 o
   1   0   4      214.32      232.56      3.39 o
   2   0   4      647.27      652.61      4.98 o
   3   0   4        0.91        1.17      0.36 o
   4   0   4     1055.97     1045.91      9.83 o
   5   0   4     1375.49     1354.48     12.44 o
   6   0   4        2.66        1.34      0.54 o
   7   0   4     2008.54     1930.86     30.79 o
   8   0   4      339.50      334.76     15.71 o
   9   0   4      201.10      208.45     11.59 o
  -9   1   4      112.38      124.08      6.20 o
  -8   1   4       48.55       46.44      3.83 o
  -7   1   4      337.32      319.23      6.54 o
  -6   1   4      279.47      295.35      4.74 o
  -5   1   4       31.41       27.84      1.68 o
  -4   1   4     1924.01     1910.48     15.62 o
  -3   1   4      311.08      301.06      6.32 o
  -2   1   4     6064.56     6043.17     38.61 o
  -1   1   4     2985.18     3067.71     25.28 o
   0   1   4       69.10       88.46      2.48 o
   1   1   4     3011.73     3095.18     26.62 o
   2   1   4     5974.03     5967.35     34.99 o
   3   1   4      316.34      308.79      3.02 o
   4   1   4     1924.81     1894.62     12.53 o
   5   1   4       28.54       23.62      0.99 o
   6   1   4      281.37      293.80      5.80 o
   7   1   4      334.33      319.47      6.55 o
   8   1   4       50.30       48.92      3.70 o
   9   1   4      109.26      125.39      6.04 o
  -9   2   4       65.48       67.24      6.91 o
  -8   2   4      126.09      125.52      6.09 o
  -7   2   4       27.69       27.55      1.54 o
  -6   2   4      534.01      528.14      6.90 o
  -5   2   4      258.23      267.37      7.04 o
  -4   2   4      120.38      151.16      2.76 o
  -3   2   4     2031.41     2199.63     20.22 o
  -2   2   4      709.98      726.50      8.00 o
  -1   2   4     5030.77     5084.56     51.08 o
   0   2   4      322.01      307.96      7.45 o
   1   2   4     5025.45     4991.42     45.36 o
   2   2   4      688.60      708.00      5.45 o
   3   2   4     2004.50     2181.09     12.72 o
   4   2   4      116.02      148.01      1.97 o
   5   2   4      248.92      243.22      3.82 o
   6   2   4      523.46      512.69      6.32 o
   7   2   4       29.03       29.30      2.07 o
   8   2   4      126.44      128.17      4.31 o
   9   2   4       63.83       61.46      5.84 o
  -9   3   4      176.61      186.23      7.67 o
  -8   3   4       25.05       19.90      2.64 o
  -7   3   4      521.37      494.45      7.64 o
  -6   3   4       31.08       31.50      2.08 o
  -5   3   4      106.95      104.96      3.16 o
  -4   3   4     1334.71     1364.16     14.08 o
  -3   3   4      792.27      811.72      8.69 o
  -2   3   4      412.65      454.30      5.41 o
  -1   3   4      285.25      271.36      5.11 o
   0   3   4       11.35        8.11      1.07 o
   1   3   4      290.01      269.90      4.08 o
   2   3   4      405.01      436.73      3.46 o
   3   3   4      793.82      797.97      5.57 o
   4   3   4     1320.23     1346.67      9.60 o
   5   3   4      115.01      110.09      2.24 o
   6   3   4       29.64       30.14      1.67 o
   7   3   4      519.01      478.44      8.43 o
   8   3   4       22.73       17.45      2.16 o
   9   3   4      177.42      180.55     14.18 o
  -9   4   4      106.82      114.87      6.23 o
  -8   4   4       91.74       87.92      3.90 o
  -7   4   4      268.89      261.85      5.38 o
  -6   4   4      243.49      229.68      4.77 o
  -5   4   4      483.35      491.48      8.20 o
  -4   4   4     1049.38      971.85     15.19 o
  -3   4   4       28.72       36.24      1.35 o
  -2   4   4      862.26      877.52      7.22 o
  -1   4   4      406.06      406.58      5.69 o
   0   4   4      230.97      206.25      3.33 o
   1   4   4      403.98      401.82      4.07 o
   2   4   4      858.88      864.78      7.28 o
   3   4   4       32.09       40.93      0.99 o
   4   4   4     1039.94     1018.02      8.51 o
   5   4   4      477.63      481.37      6.24 o
   6   4   4      247.26      236.80      4.49 o
   7   4   4      272.95      264.88      7.24 o
   8   4   4       97.03       91.95      3.80 o
   9   4   4      109.04      127.28      9.52 o
  -9   5   4      320.82      339.30     10.79 o
  -8   5   4      110.41      107.88      4.65 o
  -7   5   4      613.79      610.88      9.02 o
  -6   5   4       59.44       53.34      2.44 o
  -5   5   4      147.20      146.96      4.27 o
  -4   5   4      909.15      953.17     23.79 o
  -3   5   4      131.11      154.72      3.81 o
  -2   5   4     2086.04     2163.04     21.16 o
  -1   5   4      105.61      112.11      2.10 o
   0   5   4     1594.97     1685.00     14.09 o
   1   5   4       96.03      101.77      2.48 o
   2   5   4     2081.62     2143.87     15.60 o
   3   5   4      140.77      160.96      2.33 o
   4   5   4      888.38      894.31      7.92 o
   5   5   4      143.30      136.14      2.67 o
   6   5   4       62.99       56.58      2.42 o
   7   5   4      608.66      598.72     11.74 o
   8   5   4      113.75      114.12      8.24 o
   9   5   4      318.41      350.72     16.14 o
  -8   6   4      172.14      163.47      4.90 o
  -7   6   4      247.63      237.57      5.46 o
  -6   6   4      211.26      198.18      4.73 o
  -5   6   4      616.60      612.42     12.49 o
  -4   6   4      106.98      111.29      2.89 o
  -3   6   4      321.23      312.07      4.91 o
  -2   6   4      661.89      683.41      5.72 o
  -1   6   4       49.66       43.35      1.32 o
   0   6   4       59.71       33.23      1.24 o
   1   6   4       51.90       46.88      1.64 o
   2   6   4      685.82      706.30      7.93 o
   3   6   4      311.90      293.91      9.17 o
   4   6   4      112.87      118.23      2.32 o
   5   6   4      631.12      628.02      9.10 o
   6   6   4      206.68      194.99      4.19 o
   7   6   4      250.08      249.43     13.42 o
   8   6   4      171.73      170.62     14.71 o
  -8   7   4        3.83        4.05      1.35 o
  -7   7   4       91.15       88.40      3.44 o
  -6   7   4       67.87       73.28      2.99 o
  -5   7   4      111.97      108.50      5.69 o
  -4   7   4      261.99      268.82      8.59 o
  -3   7   4      794.94      781.75     11.84 o
  -2   7   4      441.04      453.51      4.98 o
  -1   7   4       93.05      100.14      3.22 o
   0   7   4      119.28       95.17      2.24 o
   1   7   4       98.73      108.38      2.63 o
   2   7   4      418.52      424.56      9.19 o
   3   7   4      798.56      782.81     10.69 o
   4   7   4      250.32      262.24      5.14 o
   5   7   4      109.60      101.96      2.39 o
   6   7   4       70.24       74.80      3.38 o
   7   7   4       93.63       87.13      5.00 o
   8   7   4        3.90        2.46      2.88 o
  -8   8   4       44.52       50.87      2.93 o
  -7   8   4       23.68       24.30      2.09 o
  -6   8   4      120.17      129.93      5.19 o
  -5   8   4        1.98       -0.03      1.41 o
  -4   8   4      130.87      125.70      3.06 o
  -3   8   4      190.97      175.83      2.92 o
  -2   8   4      491.01      518.30      6.99 o
  -1   8   4      371.42      375.06      6.92 o
   0   8   4      406.49      396.60      5.45 o
   1   8   4      384.69      379.14      5.62 o
   2   8   4      481.90      490.13      8.21 o
   3   8   4      200.19      195.09      4.14 o
   4   8   4      135.20      132.90      3.64 o
   5   8   4        1.30        0.90      0.84 o
   6   8   4      125.53      126.65      5.53 o
   7   8   4       25.78       31.82      3.32 o
   8   8   4       47.85       50.60      4.28 o
  -7   9   4       29.78       34.49      2.50 o
  -6   9   4       39.24       42.60      2.56 o
  -5   9   4      446.30      455.04      7.79 o
  -4   9   4      256.38      255.81      5.32 o
  -3   9   4      145.62      135.40      3.60 o
  -2   9   4       54.40       50.43      2.12 o
  -1   9   4      123.09      128.36      4.09 o
   0   9   4       88.67       91.83      3.47 o
   1   9   4      117.97      116.22      3.37 o
   2   9   4       52.22       46.01      2.58 o
   3   9   4      147.83      138.93      3.67 o
   4   9   4      248.95      243.83      5.06 o
   5   9   4      453.66      483.09     11.48 o
   6   9   4       36.99       34.75      2.60 o
   7   9   4       29.52       34.02      2.73 o
  -7  10   4       54.58       53.77      3.65 o
  -6  10   4      225.39      238.36      6.12 o
  -5  10   4      104.03      114.32      3.88 o
  -4  10   4      333.11      333.73      7.87 o
  -3  10   4      145.03      136.55      3.28 o
  -2  10   4       33.13       35.65      2.02 o
  -1  10   4      181.49      178.37      6.37 o
   0  10   4      741.89      715.37     11.22 o
   1  10   4      171.00      168.97      5.04 o
   2  10   4       35.35       40.72      2.07 o
   3  10   4      137.96      131.75      3.72 o
   4  10   4      330.59      331.40      6.24 o
   5  10   4      105.58      111.01      4.56 o
   6  10   4      220.93      226.60      6.61 o
   7  10   4       55.57       61.84      4.32 o
  -6  11   4       77.53       88.60      3.67 o
  -5  11   4       17.85       24.71      2.07 o
  -4  11   4       16.88       21.56      1.66 o
  -3  11   4       95.12       94.56      3.15 o
  -2  11   4       17.13       17.79      1.75 o
  -1  11   4      355.38      345.88      6.14 o
   0  11   4        2.10        2.54      1.97 o
   1  11   4      355.90      356.48      7.86 o
   2  11   4       15.26       14.87      1.72 o
   3  11   4       93.40      101.05      4.96 o
   4  11   4       15.29       19.94      1.76 o
   5  11   4       15.90       20.78      2.66 o
   6  11   4       76.39       87.43      4.27 o
  -5  12   4      173.66      189.20      5.54 o
  -4  12   4        1.24        0.38      1.52 o
  -3  12   4      217.59      240.83      7.04 o
  -2  12   4      280.81      277.36      7.06 o
  -1  12   4        6.23        7.49      1.72 o
   0  12   4       32.30       27.56      2.41 o
   1  12   4        6.73        7.16      1.63 o
   2  12   4      273.28      263.22      7.05 o
   3  12   4      217.81      231.56      6.64 o
   4  12   4        0.87        1.64      1.26 o
   5  12   4      178.41      186.63      6.15 o
  -4  13   4       55.99       48.59      3.43 o
  -3  13   4       31.91       39.58      3.23 o
  -2  13   4       98.65       94.85      4.21 o
  -1  13   4       56.33       50.07      3.22 o
   0  13   4       37.96       39.50      2.95 o
   1  13   4       56.83       56.42      3.49 o
   2  13   4      102.42      100.60      4.55 o
   3  13   4       31.33       33.92      2.84 o
   4  13   4       57.39       49.80      3.38 o
  -3  14   4       66.97       75.87      4.42 o
  -2  14   4        4.84        4.04      1.37 o
  -1  14   4       31.43       35.34      2.59 o
   0  14   4        8.30        6.11      1.67 o
   1  14   4       30.32       30.84      4.32 o
   2  14   4        6.00        7.21      1.76 o
   3  14   4       66.54       79.84      5.38 o
   1   0   5       77.96       69.38      1.62 o
   2   0   5     2246.09     2330.26     14.80 o
   3   0   5        1.75       -0.07      0.32 o
   4   0   5       31.77       36.02      1.42 o
   5   0   5      968.52     1000.67     10.09 o
   6   0   5        3.07        4.01      0.79 o
   7   0   5      728.14      679.20     10.37 o
   8   0   5      233.38      224.76     15.59 o
   9   0   5      156.94      151.66      6.82 o
  -9   1   5      127.62      129.93      6.41 o
  -8   1   5      283.45      281.97     18.86 o
  -7   1   5      215.78      206.78      5.19 o
  -6   1   5      422.91      448.71      7.83 o
  -5   1   5      147.20      137.77      3.91 o
  -4   1   5      375.80      405.16      4.90 o
  -3   1   5      929.25     1050.02      7.80 o
  -2   1   5     1735.03     1753.44     10.72 o
  -1   1   5     4768.88     4961.08     45.06 o
   0   1   5     3991.77     4021.89     68.50 o
   1   1   5     4873.41     4980.63     42.06 o
   2   1   5     1736.56     1739.43     11.57 o
   3   1   5      972.42     1102.10      8.53 o
   4   1   5      361.33      389.63      4.91 o
   5   1   5      136.03      123.16      2.79 o
   6   1   5      415.68      433.12      7.39 o
   7   1   5      209.85      203.33      5.20 o
   8   1   5      282.32      296.03      8.75 o
   9   1   5      126.62      120.06      5.94 o
  -9   2   5      120.95      136.43      6.60 o
  -8   2   5      241.71      235.35      8.10 o
  -7   2   5      353.87      346.22      5.69 o
  -6   2   5      936.73      920.27     12.13 o
  -5   2   5      615.36      627.83      9.96 o
  -4   2   5      361.89      335.71      4.59 o
  -3   2   5     2767.56     2905.59     20.17 o
  -2   2   5     1657.05     1693.46     12.25 o
  -1   2   5     1887.45     1959.15     15.46 o
   0   2   5      280.28      322.31      8.19 o
   1   2   5     1868.00     1951.16     22.51 o
   2   2   5     1674.48     1697.43     11.26 o
   3   2   5     2735.01     2842.82     17.64 o
   4   2   5      369.86      348.53      3.87 o
   5   2   5      606.90      611.57      6.80 o
   6   2   5      952.96      933.40     10.39 o
   7   2   5      360.74      352.37      7.07 o
   8   2   5      246.14      251.12      6.22 o
   9   2   5      120.19      131.13     10.11 o
  -9   3   5       22.74       32.36      3.55 o
  -8   3   5       41.32       46.45      2.90 o
  -7   3   5      162.03      175.20      4.95 o
  -6   3   5      154.61      154.68      4.24 o
  -5   3   5       81.29       80.33      2.26 o
  -4   3   5      220.70      211.48      3.65 o
  -3   3   5      660.10      721.89      8.50 o
  -2   3   5     1350.58     1278.34     15.47 o
  -1   3   5      479.93      463.14      5.34 o
   0   3   5     1088.24     1024.93     38.75 o
   1   3   5      474.08      447.58      4.99 o
   2   3   5     1399.47     1344.60     10.29 o
   3   3   5      649.15      720.86      5.65 o
   4   3   5      226.71      216.90      2.38 o
   5   3   5       86.11       83.27      2.29 o
   6   3   5      147.56      159.18      3.99 o
   7   3   5      166.71      199.02      5.21 o
   8   3   5       40.25       43.30      2.66 o
   9   3   5       24.10       30.13      4.11 o
  -9   4   5      275.62      279.47     11.31 o
  -8   4   5       18.03       21.09      2.13 o
  -7   4   5      229.97      228.71      5.12 o
  -6   4   5       70.42       83.23      4.30 o
  -5   4   5       67.55       71.20      3.72 o
  -4   4   5      189.88      205.51      3.74 o
  -3   4   5      925.12      931.14     12.44 o
  -2   4   5       64.29       94.07      2.86 o
  -1   4   5      370.61      383.07      7.01 o
   0   4   5       41.82       26.97      1.87 o
   1   4   5      379.05      391.63      5.08 o
   2   4   5       66.62       97.23      1.99 o
   3   4   5      933.82      938.06      7.05 o
   4   4   5      196.78      210.42      2.51 o
   5   4   5       63.69       66.57      2.09 o
   6   4   5       74.22       80.01      2.45 o
   7   4   5      224.99      222.53      5.53 o
   8   4   5       16.71       15.70      2.08 o
   9   4   5      275.49      307.33     14.99 o
  -9   5   5       94.19      105.54      6.10 o
  -8   5   5        8.43        7.83      2.08 o
  -7   5   5      140.02      135.04      4.06 o
  -6   5   5      364.31      351.03      9.16 o
  -5   5   5       76.09       61.46      2.91 o
  -4   5   5       13.26        9.92      0.90 o
  -3   5   5      253.67      242.35      3.72 o
  -2   5   5      121.68      124.61      3.03 o
  -1   5   5      986.09      968.43      9.86 o
   0   5   5        3.53        5.54      0.64 o
   1   5   5      981.23      962.71      9.03 o
   2   5   5      111.23      111.19      2.12 o
   3   5   5      253.41      232.49      3.47 o
   4   5   5       12.38        8.50      0.65 o
   5   5   5       75.15       64.02      1.62 o
   6   5   5      370.02      331.26      5.84 o
   7   5   5      140.04      135.41      5.09 o
   8   5   5        9.53        5.39      2.24 o
   9   5   5       93.10      113.58      9.42 o
  -8   6   5       25.78       28.58      2.15 o
  -7   6   5       97.60      107.15      3.72 o
  -6   6   5        3.97        4.86      1.29 o
  -5   6   5      100.48      113.74      3.98 o
  -4   6   5      173.71      159.31      3.29 o
  -3   6   5      600.72      598.86     11.20 o
  -2   6   5      554.69      541.79      6.39 o
  -1   6   5      334.52      348.57      4.46 o
   0   6   5      191.00      201.04      3.23 o
   1   6   5      321.65      341.91      4.85 o
   2   6   5      564.69      541.66      8.50 o
   3   6   5      587.72      585.80      9.64 o
   4   6   5      170.95      154.03      2.99 o
   5   6   5      103.20      114.84      2.55 o
   6   6   5        2.63        4.12      1.25 o
   7   6   5       97.29       99.59      7.06 o
   8   6   5       22.17       28.93      3.63 o
  -8   7   5       11.69       10.78      1.59 o
  -7   7   5       61.68       58.70      2.91 o
  -6   7   5       50.29       52.42      3.04 o
  -5   7   5      255.49      234.97      6.03 o
  -4   7   5     1090.45     1087.24     13.00 o
  -3   7   5      183.25      184.76      2.81 o
  -2   7   5     1507.53     1495.75     12.26 o
  -1   7   5     1722.39     1650.51     18.06 o
   0   7   5     1236.37     1202.52     11.47 o
   1   7   5     1728.52     1658.87     15.11 o
   2   7   5     1502.49     1480.18     21.30 o
   3   7   5      181.96      191.07      6.25 o
   4   7   5     1086.63     1101.88     13.22 o
   5   7   5      244.45      217.18      8.97 o
   6   7   5       48.59       53.22      2.93 o
   7   7   5       59.45       58.25      5.24 o
   8   7   5       10.80        9.23      2.29 o
  -8   8   5       59.32       59.25      3.19 o
  -7   8   5       16.47       20.01      1.92 o
  -6   8   5      168.96      165.56      4.68 o
  -5   8   5       64.47       63.56      3.26 o
  -4   8   5      302.91      286.69      5.07 o
  -3   8   5      178.17      175.34      3.54 o
  -2   8   5      680.21      673.22      8.24 o
  -1   8   5      164.21      166.75      4.79 o
   0   8   5      156.52      163.85      3.17 o
   1   8   5      160.67      157.16      3.40 o
   2   8   5      678.95      674.79     10.13 o
   3   8   5      171.16      174.85      4.34 o
   4   8   5      302.07      285.47      6.13 o
   5   8   5       68.85       72.27      3.35 o
   6   8   5      171.90      160.69      5.17 o
   7   8   5       16.89       16.81      2.80 o
   8   8   5       60.23       64.50      4.75 o
  -7   9   5       39.01       40.50      2.82 o
  -6   9   5      242.04      256.73      6.04 o
  -5   9   5      235.85      254.88      6.55 o
  -4   9   5      119.59      121.08      4.09 o
  -3   9   5      727.83      704.70     10.87 o
  -2   9   5      143.55      133.55      3.48 o
  -1   9   5      117.21      115.05      3.93 o
   0   9   5       85.24       69.90      3.16 o
   1   9   5      117.25      115.52      3.03 o
   2   9   5      142.78      128.74      4.22 o
   3   9   5      722.50      708.57     11.30 o
   4   9   5      112.67      113.23      4.93 o
   5   9   5      236.56      250.25      6.96 o
   6   9   5      239.07      255.54      7.35 o
   7   9   5       39.15       36.99      3.74 o
  -7  10   5       92.91       97.84     10.71 o
  -6  10   5      126.78      124.22      4.32 o
  -5  10   5       27.65       34.75      3.50 o
  -4  10   5      119.60      126.10      3.89 o
  -3  10   5       74.40       74.42      2.75 o
  -2  10   5      126.06      111.26      3.31 o
  -1  10   5     1060.75     1060.32     14.53 o
   0  10   5      680.13      636.81     10.54 o
   1  10   5     1052.48     1039.96     14.49 o
   2  10   5      129.47      120.28      3.41 o
   3  10   5       71.87       74.82      2.83 o
   4  10   5      119.73      125.60      3.99 o
   5  10   5       29.99       30.34      2.49 o
   6  10   5      128.55      128.84      5.24 o
   7  10   5       98.26      115.39      6.36 o
  -6  11   5       52.08       53.11      3.02 o
  -5  11   5       22.51       27.31      2.20 o
  -4  11   5      145.58      144.76      4.31 o
  -3  11   5      175.22      177.33      4.73 o
  -2  11   5       87.03       73.33      5.14 o
  -1  11   5      898.91      863.51     13.22 o
   0  11   5      114.45      117.93      4.45 o
   1  11   5      911.70      890.24     13.57 o
   2  11   5       79.49       67.92      3.54 o
   3  11   5      183.35      184.56      4.63 o
   4  11   5      148.19      143.76      4.18 o
   5  11   5       22.97       26.79      2.48 o
   6  11   5       53.66       57.68      3.56 o
  -5  12   5       75.73       69.91      4.08 o
  -4  12   5       73.63       82.91      5.91 o
  -3  12   5       50.77       48.22      3.33 o
  -2  12   5      243.83      243.91      6.40 o
  -1  12   5       72.31       70.68      3.16 o
   0  12   5        2.31        2.88      1.74 o
   1  12   5       70.29       69.41      3.67 o
   2  12   5      244.14      247.81      6.89 o
   3  12   5       51.52       46.93      3.09 o
   4  12   5       72.39       73.53      3.81 o
   5  12   5       77.22       75.65      3.98 o
  -4  13   5       68.34       70.51      4.16 o
  -3  13   5      248.18      257.37      9.37 o
  -2  13   5        9.46        3.19      2.05 o
  -1  13   5      176.55      172.33      5.87 o
   0  13   5       13.79        6.48      1.75 o
   1  13   5      171.78      169.47      5.86 o
   2  13   5        9.45        7.22      1.71 o
   3  13   5      251.64      256.81      7.41 o
   4  13   5       69.84       75.08      5.25 o
  -2  14   5        1.49        3.50      1.72 o
  -1  14   5       49.14       55.87      3.61 o
   0  14   5        9.76       13.84      2.10 o
   1  14   5       47.96       55.10      4.60 o
   2  14   5        1.70        3.12      1.61 o
   0   0   6      604.31      714.27     14.63 o
   1   0   6      273.49      275.59      4.73 o
   2   0   6      216.18      251.70      3.18 o
   3   0   6        2.93        4.11      0.61 o
   4   0   6      249.00      241.80      3.03 o
   5   0   6      146.55      130.43      2.96 o
   6   0   6      376.68      368.41      6.92 o
   7   0   6        7.65        4.14      1.37 o
   8   0   6       15.43       13.70      2.77 o
   9   0   6       13.41       18.67      2.78 o
  -9   1   6      261.71      276.58      9.28 o
  -8   1   6       34.07       35.52      3.34 o
  -7   1   6      210.16      216.87      5.47 o
  -6   1   6      128.42      141.83      4.14 o
  -5   1   6       42.30       41.48      2.20 o
  -4   1   6     1500.44     1526.73     13.46 o
  -3   1   6      981.09     1009.36      9.40 o
  -2   1   6      817.48      850.95      8.01 o
  -1   1   6      228.67      257.96      3.54 o
   0   1   6     3356.21     3571.34     55.34 o
   1   1   6      224.34      247.69      5.46 o
   2   1   6      808.02      826.30      9.37 o
   3   1   6      954.50      984.90      8.09 o
   4   1   6     1510.52     1540.63     13.66 o
   5   1   6       36.58       34.52      1.81 o
   6   1   6      130.59      149.63      4.22 o
   7   1   6      211.72      213.34      5.44 o
   8   1   6       36.56       38.73      3.80 o
   9   1   6      268.92      274.95      9.08 o
  -9   2   6      272.03      278.94      9.49 o
  -8   2   6       57.43       60.73      6.18 o
  -7   2   6       33.11       32.54      1.82 o
  -6   2   6       15.08       17.51      1.66 o
  -5   2   6      439.42      455.42      6.42 o
  -4   2   6       83.96       92.53      2.29 o
  -3   2   6      279.07      261.63      3.07 o
  -2   2   6      755.50      794.57      7.56 o
  -1   2   6     5313.19     5258.47     38.47 o
   0   2   6        3.03        2.45      1.36 o
   1   2   6     5282.74     5320.74    105.06 o
   2   2   6      775.67      817.18      9.29 o
   3   2   6      263.00      246.46      4.19 o
   4   2   6       85.12       92.70      2.18 o
   5   2   6      425.28      438.22      6.02 o
   6   2   6       14.03       15.39      1.57 o
   7   2   6       31.87       34.81      2.29 o
   8   2   6       57.73       57.69      3.05 o
   9   2   6      272.82      262.05      8.67 o
  -9   3   6       12.44       11.63      2.61 o
  -8   3   6      123.29      132.96      8.53 o
  -7   3   6      121.03      119.20      4.17 o
  -6   3   6      242.69      236.99      5.52 o
  -5   3   6       86.08       82.87      2.35 o
  -4   3   6      329.64      317.45      4.95 o
  -3   3   6      331.17      375.19      5.09 o
  -2   3   6      215.57      219.75      7.28 o
  -1   3   6      236.90      269.91      4.54 o
   0   3   6       69.67       65.19      3.78 o
   1   3   6      234.33      265.41      4.61 o
   2   3   6      220.48      229.39      3.51 o
   3   3   6      326.75      375.69      3.68 o
   4   3   6      316.73      310.43      3.21 o
   5   3   6       83.64       84.45      1.77 o
   6   3   6      247.38      238.01      4.20 o
   7   3   6      121.06      108.62      3.86 o
   8   3   6      121.35      123.85      4.36 o
   9   3   6       12.58        8.87      3.40 o
  -9   4   6       75.26       86.42     13.27 o
  -8   4   6       69.05       77.08      4.33 o
  -7   4   6      606.21      584.71      8.81 o
  -6   4   6      168.03      174.28      6.33 o
  -5   4   6      135.46      120.47      4.89 o
  -4   4   6       51.93       50.06      1.92 o
  -3   4   6      563.19      548.56      8.85 o
  -2   4   6      138.54      169.92      5.74 o
  -1   4   6      794.23      810.84      9.96 o
   0   4   6     1297.72     1454.46     19.41 o
   1   4   6      797.68      796.26     13.98 o
   2   4   6      146.05      172.81      2.70 o
   3   4   6      540.22      524.80      6.40 o
   4   4   6       53.27       49.87      1.20 o
   5   4   6      135.86      136.38      3.03 o
   6   4   6      170.88      168.62      4.45 o
   7   4   6      613.67      602.74      9.78 o
   8   4   6       68.73       71.49      4.62 o
  -8   5   6       95.50       94.05      4.29 o
  -7   5   6      307.13      306.46      6.29 o
  -6   5   6      333.22      317.24      7.17 o
  -5   5   6       33.09       31.94      2.28 o
  -4   5   6      520.55      494.36      7.20 o
  -3   5   6      100.78      100.62      3.09 o
  -2   5   6      123.00      143.14      3.61 o
  -1   5   6       25.78       33.24      1.85 o
   0   5   6       96.27       99.25      3.20 o
   1   5   6       27.87       35.27      1.29 o
   2   5   6      123.77      141.68      2.80 o
   3   5   6       93.80       93.39      2.05 o
   4   5   6      533.40      512.54      4.75 o
   5   5   6       28.84       26.49      1.39 o
   6   5   6      342.89      331.91      5.37 o
   7   5   6      304.10      295.80     10.94 o
   8   5   6       92.61       91.33      7.08 o
  -8   6   6       96.42       92.67      5.46 o
  -7   6   6       96.31       91.62      3.53 o
  -6   6   6      148.54      141.33      5.25 o
  -5   6   6      178.82      172.92      5.05 o
  -4   6   6      436.82      419.90      6.02 o
  -3   6   6      104.66      102.83      2.75 o
  -2   6   6      494.63      487.56      6.12 o
  -1   6   6      164.64      157.93      3.20 o
   0   6   6      514.76      453.70      5.56 o
   1   6   6      162.59      152.57      3.03 o
   2   6   6      523.77      521.07      6.27 o
   3   6   6      103.94       99.78      2.52 o
   4   6   6      456.51      429.00      8.45 o
   5   6   6      181.01      171.01      4.50 o
   6   6   6      151.61      141.37      5.94 o
   7   6   6       97.29       96.24     11.29 o
   8   6   6       97.14       99.09     10.26 o
  -8   7   6       33.23       29.21      2.33 o
  -7   7   6      259.23      263.24      6.42 o
  -6   7   6      191.07      167.05      5.37 o
  -5   7   6      553.77      556.13      9.80 o
  -4   7   6      566.02      536.29      7.77 o
  -3   7   6      808.41      796.16     12.43 o
  -2   7   6     1072.82     1034.78     11.97 o
  -1   7   6      271.41      265.10      9.50 o
   0   7   6       92.18       85.80      2.30 o
   1   7   6      270.23      282.90      4.61 o
   2   7   6     1062.83     1013.80     12.95 o
   3   7   6      805.83      790.55     10.99 o
   4   7   6      561.30      513.13      8.29 o
   5   7   6      547.27      527.22     12.44 o
   6   7   6      189.69      167.58      5.13 o
   7   7   6      261.01      274.18     20.93 o
   8   7   6       32.40       28.63      3.37 o
  -7   8   6      105.81       96.82      3.84 o
  -6   8   6       51.20       58.26      3.31 o
  -5   8   6      422.90      422.43      8.57 o
  -4   8   6       94.85      104.23      3.92 o
  -3   8   6      278.21      283.33      5.68 o
  -2   8   6      675.77      683.99     10.27 o
  -1   8   6      480.51      452.68     10.19 o
   0   8   6      703.02      699.65      7.91 o
   1   8   6      485.40      447.48      6.28 o
   2   8   6      682.01      681.52     10.33 o
   3   8   6      265.07      267.79      5.99 o
   4   8   6       99.42      107.31      3.17 o
   5   8   6      415.01      413.33     12.93 o
   6   8   6       52.18       57.36      3.23 o
   7   8   6      103.97      105.12     13.03 o
  -7   9   6       24.73       27.86      2.97 o
  -6   9   6       68.80       78.90      5.23 o
  -5   9   6      150.52      150.09      5.10 o
  -4   9   6      119.88      118.97      4.32 o
  -3   9   6      244.11      251.42      5.05 o
  -2   9   6      144.43      149.67      3.79 o
  -1   9   6      612.66      585.93      9.75 o
   0   9   6      146.66      137.22      4.38 o
   1   9   6      612.57      575.68      7.61 o
   2   9   6      143.16      148.57      4.60 o
   3   9   6      242.13      256.20      5.94 o
   4   9   6      111.80      107.42      3.35 o
   5   9   6      148.77      150.86      6.70 o
   6   9   6       64.93       69.42      3.62 o
   7   9   6       23.92       26.35      3.40 o
  -6  10   6       85.65       88.06      3.75 o
  -5  10   6       74.91       81.73      3.92 o
  -4  10   6      270.15      272.86      9.90 o
  -3  10   6      260.58      257.69      5.33 o
  -2  10   6      387.26      405.51      7.73 o
  -1  10   6      165.07      157.02      5.12 o
   0  10   6        9.92       10.30      1.82 o
   1  10   6      155.49      148.39      4.85 o
   2  10   6      390.20      404.28      8.56 o
   3  10   6      258.52      260.67      6.66 o
   4  10   6      270.25      274.90      5.71 o
   5  10   6       70.68       79.23      3.80 o
   6  10   6       85.72       88.74      4.26 o
  -6  11   6        9.11       12.50      2.01 o
  -5  11   6       64.99       73.30      5.57 o
  -4  11   6        3.68        3.64      1.44 o
  -3  11   6      439.18      421.02      7.26 o
  -2  11   6       19.90       22.44      1.72 o
  -1  11   6      282.43      277.81      8.50 o
   0  11   6       65.25       63.22      3.37 o
   1  11   6      286.73      284.67      7.12 o
   2  11   6       19.00       22.30      2.22 o
   3  11   6      437.97      428.41      8.96 o
   4  11   6        3.11        2.34      1.12 o
   5  11   6       61.61       69.82      5.73 o
   6  11   6        8.34        6.93      3.07 o
  -5  12   6       84.86       87.85      4.35 o
  -4  12   6       34.35       34.19      2.67 o
  -3  12   6        1.55        1.52      1.23 o
  -2  12   6      254.81      256.04      6.47 o
  -1  12   6        7.23        5.09      1.15 o
   0  12   6      856.88      849.96     13.81 o
   1  12   6        7.74        3.63      2.00 o
   2  12   6      254.25      251.27      6.97 o
   3  12   6        1.82        0.26      1.48 o
   4  12   6       32.68       29.63      3.47 o
   5  12   6       86.73       85.93      5.53 o
  -4  13   6       30.20       30.62      3.07 o
  -3  13   6       38.62       44.85      4.12 o
  -2  13   6       34.72       35.49      2.84 o
  -1  13   6       14.75       14.06      1.99 o
   0  13   6       31.97       28.37      2.60 o
   1  13   6       14.88       17.54      2.26 o
   2  13   6       33.93       32.46      2.84 o
   3  13   6       40.41       41.82      3.14 o
   4  13   6       29.22       25.18      3.32 o
  -2  14   6       27.53       23.71      3.30 o
  -1  14   6       44.03       51.90      5.04 o
   0  14   6       26.64       24.28      2.61 o
   1  14   6       42.62       45.25      3.33 o
   2  14   6       24.66       18.41      2.40 o
   1   0   7     3680.98     3861.40     48.00 o
   2   0   7      569.59      554.26     13.54 o
   3   0   7     3403.30     3513.11     27.20 o
   4   0   7       33.57       24.23      1.27 o
   5   0   7      173.11      188.47      4.59 o
   6   0   7      175.00      156.52      4.43 o
   7   0   7        3.03        3.44      1.35 o
   8   0   7      141.80      141.91      6.13 o
   9   0   7       46.41       48.84      3.94 o
  -9   1   7       45.58       52.32      4.23 o
  -8   1   7      166.96      160.53      7.52 o
  -7   1   7      253.37      248.74      6.06 o
  -6   1   7        1.47        2.24      1.21 o
  -5   1   7      586.37      589.76      8.98 o
  -4   1   7      404.43      399.17      6.01 o
  -3   1   7      222.54      236.52      3.77 o
  -2   1   7      720.55      716.90     11.06 o
  -1   1   7      637.46      666.53     10.37 o
   0   1   7      659.72      731.08     20.36 o
   1   1   7      634.79      621.88     14.30 o
   2   1   7      736.25      714.55     10.92 o
   3   1   7      222.22      240.45      3.80 o
   4   1   7      411.23      398.57      5.09 o
   5   1   7      599.57      596.38      7.27 o
   6   1   7        0.98        0.49      1.16 o
   7   1   7      259.29      248.70      6.01 o
   8   1   7      161.15      146.81      4.82 o
   9   1   7       43.99       46.78      3.95 o
  -9   2   7       63.63       71.96      4.93 o
  -8   2   7       78.24       79.88      5.38 o
  -7   2   7      225.88      231.03      6.05 o
  -6   2   7      171.47      160.08      4.58 o
  -5   2   7      596.53      617.57     10.83 o
  -4   2   7      324.06      304.35      4.66 o
  -3   2   7      382.92      377.36      4.04 o
  -2   2   7       72.86       69.14      2.39 o
  -1   2   7      890.52      948.34     13.37 o
   0   2   7      513.85      565.27     13.12 o
   1   2   7      894.16      899.76     18.70 o
   2   2   7       70.69       60.23      2.62 o
   3   2   7      390.40      392.91      7.32 o
   4   2   7      317.87      300.22      3.03 o
   5   2   7      578.97      580.71      6.98 o
   6   2   7      178.55      173.78      5.66 o
   7   2   7      219.88      223.45      5.64 o
   8   2   7       80.70       81.55      3.62 o
   9   2   7       64.71       69.97      6.97 o
  -9   3   7        8.28       13.28      2.70 o
  -8   3   7       11.59        7.64      2.26 o
  -7   3   7      203.04      201.90      5.51 o
  -6   3   7       44.27       50.78      2.68 o
  -5   3   7      400.20      398.39      7.26 o
  -4   3   7      180.88      186.01      6.42 o
  -3   3   7      155.11      186.27      3.50 o
  -2   3   7     2168.41     2263.97     24.92 o
  -1   3   7      405.55      468.78     11.50 o
   0   3   7     6468.31     6316.80     93.63 o
   1   3   7      408.57      472.22     12.36 o
   2   3   7     2138.27     2186.85     25.73 o
   3   3   7      152.75      173.35      2.74 o
   4   3   7      169.36      167.75      2.33 o
   5   3   7      393.07      381.01      6.60 o
   6   3   7       42.04       49.66      2.50 o
   7   3   7      194.86      198.99      5.26 o
   8   3   7       11.57       11.93      1.76 o
   9   3   7        9.32       11.86      3.74 o
  -8   4   7      207.10      197.18      6.20 o
  -7   4   7      117.44      132.94      5.98 o
  -6   4   7      280.92      265.02      8.01 o
  -5   4   7      243.96      257.44      7.36 o
  -4   4   7      368.69      371.50      6.14 o
  -3   4   7      120.95      138.42      3.46 o
  -2   4   7     1022.31     1034.26     13.13 o
  -1   4   7      829.23      790.91     31.99 o
   0   4   7     1424.02     1519.41     27.79 o
   1   4   7      829.27      765.28      9.17 o
   2   4   7     1008.11     1046.97     10.17 o
   3   4   7      113.13      125.90      2.79 o
   4   4   7      373.34      358.92      4.48 o
   5   4   7      240.49      242.74      4.23 o
   6   4   7      274.29      255.42      4.95 o
   7   4   7      114.75      127.88      5.55 o
   8   4   7      204.33      210.47      7.56 o
  -8   5   7      178.35      188.18      6.19 o
  -7   5   7       60.86       69.44      3.66 o
  -6   5   7      187.01      180.66      6.65 o
  -5   5   7      298.64      293.63      8.11 o
  -4   5   7      232.89      233.97      5.15 o
  -3   5   7      190.13      185.98      4.19 o
  -2   5   7       36.41       43.23      3.16 o
  -1   5   7     1434.05     1341.90     35.22 o
   0   5   7        0.07        1.51      1.13 o
   1   5   7     1455.27     1425.80     12.93 o
   2   5   7       41.30       43.02      1.60 o
   3   5   7      203.54      201.44      3.65 o
   4   5   7      228.09      222.34      3.37 o
   5   5   7      290.98      283.74      4.59 o
   6   5   7      185.24      189.81      4.86 o
   7   5   7       59.65       62.68      4.07 o
   8   5   7      178.83      171.42      9.81 o
  -8   6   7       54.30       62.57      3.76 o
  -7   6   7       43.09       41.98      3.52 o
  -6   6   7       79.47       72.75      4.31 o
  -5   6   7      246.06      237.14      6.57 o
  -4   6   7      979.76      970.55     11.28 o
  -3   6   7      727.10      711.92      9.86 o
  -2   6   7     1429.03     1423.60     18.04 o
  -1   6   7      777.68      758.35     10.50 o
   0   6   7      333.39      334.30      6.31 o
   1   6   7      790.51      777.49      8.21 o
   2   6   7     1424.34     1487.20     15.94 o
   3   6   7      740.07      717.59      9.61 o
   4   6   7      965.52      971.89     10.34 o
   5   6   7      255.70      249.37      5.62 o
   6   6   7       83.11       82.13      3.32 o
   7   6   7       43.65       33.94      4.81 o
   8   6   7       53.46       65.65      4.70 o
  -8   7   7      107.03      101.50      4.77 o
  -7   7   7       17.13       20.19      2.29 o
  -6   7   7       49.26       40.10      2.85 o
  -5   7   7       84.99       88.07      3.82 o
  -4   7   7      200.44      200.75      4.37 o
  -3   7   7      144.88      145.17      4.00 o
  -2   7   7      269.69      265.07      5.42 o
  -1   7   7       52.87       61.10      1.91 o
   0   7   7      313.55      308.54      4.51 o
   1   7   7       54.94       60.61      2.09 o
   2   7   7      270.66      279.46      4.68 o
   3   7   7      151.54      159.86      5.65 o
   4   7   7      203.58      201.57      6.02 o
   5   7   7       83.24       81.66      4.27 o
   6   7   7       53.02       40.78      3.50 o
   7   7   7       16.30       22.19      2.95 o
   8   7   7      103.61      103.94      6.05 o
  -7   8   7       80.05       79.49      3.55 o
  -6   8   7       67.96       71.27      3.75 o
  -5   8   7       70.90       80.68      3.75 o
  -4   8   7       35.93       35.79      2.54 o
  -3   8   7       45.46       41.83      2.32 o
  -2   8   7      111.89      102.23      3.65 o
  -1   8   7       55.27       49.70      2.67 o
   0   8   7       65.47       72.34      1.97 o
   1   8   7       59.17       51.87      1.99 o
   2   8   7      107.41       96.40      3.61 o
   3   8   7       44.97       41.66      2.05 o
   4   8   7       38.64       37.56      2.00 o
   5   8   7       65.41       68.49      3.39 o
   6   8   7       64.38       72.21      3.57 o
   7   8   7       81.86       89.57      5.46 o
  -7   9   7       81.59       90.69      3.95 o
  -6   9   7       12.01       17.76      2.33 o
  -5   9   7      153.58      148.24      5.20 o
  -4   9   7      159.76      168.16      6.42 o
  -3   9   7      526.25      537.21     18.77 o
  -2   9   7      520.52      527.65      9.30 o
  -1   9   7      153.59      147.86      4.84 o
   0   9   7       49.50       50.14      2.75 o
   1   9   7      150.98      141.79      4.23 o
   2   9   7      498.46      498.71      9.06 o
   3   9   7      522.28      526.24      8.55 o
   4   9   7      151.43      158.96      4.50 o
   5   9   7      150.70      142.88      5.39 o
   6   9   7       11.18        7.33      1.63 o
   7   9   7       78.58       89.31      8.85 o
  -6  10   7      102.66       96.19      4.56 o
  -5  10   7       52.12       57.29      3.40 o
  -4  10   7      187.65      184.97      6.95 o
  -3  10   7       21.44       22.98      1.75 o
  -2  10   7      377.58      351.41      6.45 o
  -1  10   7       72.18       60.08      3.15 o
   0  10   7      157.62      132.76      4.65 o
   1  10   7       70.78       58.87      3.60 o
   2  10   7      384.79      387.08      9.83 o
   3  10   7       22.91       24.79      1.83 o
   4  10   7      183.66      177.32      5.45 o
   5  10   7       53.79       56.17      4.07 o
   6  10   7       98.37       98.83      4.45 o
  -5  11   7       81.45       92.26      5.29 o
  -4  11   7        9.34        8.86      2.07 o
  -3  11   7        2.93        5.45      2.21 o
  -2  11   7       69.63       61.53      3.04 o
  -1  11   7       57.81       57.97      3.89 o
   0  11   7       13.73       16.33      1.97 o
   1  11   7       61.18       63.07      3.44 o
   2  11   7       68.34       60.27      3.37 o
   3  11   7        3.78        5.22      2.57 o
   4  11   7        9.76        7.39      2.15 o
   5  11   7       83.15      101.91      5.44 o
  -4  12   7      112.97      112.70      5.68 o
  -3  12   7       28.50       29.28      2.52 o
  -2  12   7      132.01      133.23      4.63 o
  -1  12   7       26.33       20.94      2.27 o
   0  12   7        7.67       10.30      1.85 o
   1  12   7       26.09       20.17      2.24 o
   2  12   7      134.81      138.64      7.60 o
   3  12   7       27.38       28.91      2.57 o
   4  12   7      111.47      104.24      5.97 o
  -3  13   7       80.82      100.88      6.12 o
  -2  13   7       15.57       18.80      2.81 o
  -1  13   7      165.06      173.83      6.05 o
   0  13   7        0.15       -1.59      1.59 o
   1  13   7      164.07      183.50      7.38 o
   2  13   7       14.79       19.31      2.33 o
   3  13   7       83.91       93.60      4.57 o
  -1  14   7       99.02       83.18      5.27 o
   0  14   7       26.29       33.23      3.03 o
   1  14   7      100.66       90.82      4.66 o
   0   0   8      863.57      871.71     18.44 o
   1   0   8     1174.31     1284.82     17.35 o
   2   0   8     1504.57     1567.11     29.21 o
   3   0   8      241.83      256.34      4.70 o
   4   0   8        7.76        8.59      0.81 o
   5   0   8      314.10      291.05      6.01 o
   6   0   8       44.94       59.01      4.54 o
   7   0   8      203.63      186.25      5.32 o
   8   0   8        9.02       10.93      3.72 o
   9   0   8      159.78      152.39      6.86 o
  -9   1   8       68.95       63.78      4.67 o
  -8   1   8       16.45       13.33      2.36 o
  -7   1   8      194.85      181.65      5.28 o
  -6   1   8       81.83       83.13      3.36 o
  -5   1   8      801.61      805.00     11.23 o
  -4   1   8      667.10      667.13      7.67 o
  -3   1   8      557.90      577.07      7.91 o
  -2   1   8     1817.96     1806.96     63.31 o
  -1   1   8      315.08      316.31      6.75 o
   0   1   8     3566.79     3722.93     48.07 o
   1   1   8      300.05      314.03      6.83 o
   2   1   8     1821.28     1822.24     32.92 o
   3   1   8      556.42      576.28     10.21 o
   4   1   8      673.82      683.80      7.44 o
   5   1   8      811.45      802.35     14.97 o
   6   1   8       78.58       79.40      3.23 o
   7   1   8      198.10      185.95      5.25 o
   8   1   8       16.26       13.88      2.04 o
   9   1   8       68.00       68.20      4.56 o
  -9   2   8       19.82       16.41      4.66 o
  -8   2   8      189.36      196.53      7.56 o
  -7   2   8       73.50       73.93      3.42 o
  -6   2   8      534.57      519.73      9.06 o
  -5   2   8      569.80      563.26      9.08 o
  -4   2   8      170.10      149.38      3.38 o
  -3   2   8     1531.76     1577.66     19.27 o
  -2   2   8      377.92      420.58      6.15 o
  -1   2   8      498.42      459.39      9.63 o
   0   2   8       29.33       42.35      3.45 o
   1   2   8      498.53      459.97     12.38 o
   2   2   8      372.43      403.56      7.75 o
   3   2   8     1551.54     1652.03     21.52 o
   4   2   8      176.37      154.58      2.38 o
   5   2   8      583.48      571.92     12.10 o
   6   2   8      541.52      533.65      8.89 o
   7   2   8       74.85       77.34      3.37 o
   8   2   8      188.82      207.19      7.46 o
   9   2   8       18.20       15.12      4.08 o
  -8   3   8        0.04       -1.04      2.19 o
  -7   3   8       76.30       70.43      3.50 o
  -6   3   8      237.96      232.49      6.57 o
  -5   3   8      529.84      489.67      8.45 o
  -4   3   8      297.51      299.64      7.12 o
  -3   3   8     1275.51     1252.12     13.95 o
  -2   3   8       81.34       94.85      2.49 o
  -1   3   8      491.91      454.78     11.84 o
   0   3   8        5.90        3.94      1.69 o
   1   3   8      511.72      530.67     13.80 o
   2   3   8       78.80       92.85      3.36 o
   3   3   8     1279.27     1230.65     17.27 o
   4   3   8      301.53      313.80      5.99 o
   5   3   8      535.51      495.15     10.26 o
   6   3   8      243.16      237.18      5.50 o
   7   3   8       76.07       68.56      3.16 o
   8   3   8        0.11       -0.14      1.72 o
  -8   4   8        9.10       14.06      2.78 o
  -7   4   8       98.33      102.37      8.41 o
  -6   4   8      440.65      455.31     10.92 o
  -5   4   8      428.89      434.34     10.06 o
  -4   4   8      521.77      531.17     11.48 o
  -3   4   8      349.34      371.73     13.98 o
  -2   4   8      366.62      391.61      6.18 o
  -1   4   8      283.37      306.64      9.45 o
   0   4   8       74.11       61.70      4.17 o
   1   4   8      278.09      301.13     10.05 o
   2   4   8      373.17      414.97      7.79 o
   3   4   8      341.67      357.50      5.12 o
   4   4   8      514.41      521.32      6.47 o
   5   4   8      425.72      422.46      7.48 o
   6   4   8      425.25      438.81      7.65 o
   7   4   8      101.77       89.30      4.69 o
   8   4   8        9.08       13.07      2.65 o
  -8   5   8      341.04      369.46      8.98 o
  -7   5   8       32.67       30.98      2.68 o
  -6   5   8      134.47      149.17      6.18 o
  -5   5   8      248.18      246.79     11.58 o
  -4   5   8      347.22      367.69      6.52 o
  -3   5   8      256.68      255.97      6.22 o
  -2   5   8     1352.98     1295.37     24.69 o
  -1   5   8      435.64      410.09      6.69 o
   0   5   8     1063.64     1011.57     21.67 o
   1   5   8      433.77      393.74      5.43 o
   2   5   8     1343.61     1293.93     12.41 o
   3   5   8      258.77      257.30      4.35 o
   4   5   8      350.38      363.26      5.38 o
   5   5   8      237.58      236.71      5.41 o
   6   5   8      131.04      135.16      5.53 o
   7   5   8       30.60       29.42      2.93 o
   8   5   8      338.61      351.37     10.20 o
  -8   6   8        1.79        1.09      1.63 o
  -7   6   8       51.78       53.96      3.39 o
  -6   6   8       12.08        9.38      1.71 o
  -5   6   8       89.83      107.71      4.79 o
  -4   6   8      441.34      459.45      7.62 o
  -3   6   8       57.20       57.70      2.92 o
  -2   6   8      491.41      495.80      8.36 o
  -1   6   8       43.96       49.69      2.94 o
   0   6   8       72.12       71.64      2.93 o
   1   6   8       42.59       46.90      1.74 o
   2   6   8      490.87      505.31      6.53 o
   3   6   8       62.75       67.28      2.92 o
   4   6   8      439.41      451.84      6.34 o
   5   6   8       92.17      104.86      3.64 o
   6   6   8       12.06        8.36      1.91 o
   7   6   8       46.71       50.24      6.33 o
   8   6   8        1.98        1.62      2.61 o
  -7   7   8       34.32       30.31      2.82 o
  -6   7   8      398.04      405.48      8.95 o
  -5   7   8       54.24       47.93      2.98 o
  -4   7   8      799.43      783.49     13.22 o
  -3   7   8      179.31      179.71      4.66 o
  -2   7   8      160.67      147.63      5.19 o
  -1   7   8      365.34      350.33      5.01 o
   0   7   8       14.25       11.15      1.01 o
   1   7   8      356.51      349.18      4.82 o
   2   7   8      152.34      137.49      3.00 o
   3   7   8      178.14      176.69      3.69 o
   4   7   8      782.72      755.70      9.09 o
   5   7   8       56.42       54.95      3.18 o
   6   7   8      388.98      398.23     10.04 o
   7   7   8       33.35       33.42      3.66 o
  -7   8   8        2.63        1.71      1.49 o
  -6   8   8      180.60      200.77      6.32 o
  -5   8   8       53.68       52.04      3.18 o
  -4   8   8       89.51      109.34      5.18 o
  -3   8   8       17.32       16.70      1.66 o
  -2   8   8      134.08      133.81      8.73 o
  -1   8   8      360.40      351.18      7.25 o
   0   8   8      341.57      319.72     10.94 o
   1   8   8      358.04      345.61      5.54 o
   2   8   8      138.46      137.81      4.40 o
   3   8   8       17.12       12.86      1.33 o
   4   8   8       85.56       92.16      3.04 o
   5   8   8       54.34       56.34      3.40 o
   6   8   8      180.53      194.53      6.78 o
   7   8   8        2.20        1.07      2.01 o
  -6   9   8       77.87       71.38      3.94 o
  -5   9   8       75.98       86.04      4.12 o
  -4   9   8      178.80      166.78      6.57 o
  -3   9   8      360.47      346.48      7.13 o
  -2   9   8      264.99      253.94      6.30 o
  -1   9   8      220.11      226.89      8.49 o
   0   9   8      134.24      123.15      4.34 o
   1   9   8      237.31      246.25      7.12 o
   2   9   8      261.37      249.04      6.24 o
   3   9   8      371.20      364.48      6.40 o
   4   9   8      178.78      174.33      5.34 o
   5   9   8       78.85       94.38      4.11 o
   6   9   8       79.35       77.30      3.91 o
  -6  10   8       38.88       41.01      3.20 o
  -5  10   8       52.52       56.05      6.39 o
  -4  10   8      122.23      121.91      5.79 o
  -3  10   8      259.61      263.16      6.42 o
  -2  10   8      231.22      229.67      6.14 o
  -1  10   8      244.45      238.82      8.80 o
   0  10   8       53.30       56.19      3.15 o
   1  10   8      249.06      246.42      6.47 o
   2  10   8      230.58      231.93      6.28 o
   3  10   8      263.88      262.32      6.72 o
   4  10   8      127.67      129.08      4.74 o
   5  10   8       52.86       50.43      3.17 o
   6  10   8       41.39       45.31      3.16 o
  -5  11   8        5.12        6.45      2.07 o
  -4  11   8       76.81       79.79      5.90 o
  -3  11   8      107.05      113.92      5.47 o
  -2  11   8       87.97       95.24      3.88 o
  -1  11   8      436.33      455.31      9.43 o
   0  11   8        6.52        4.51      1.48 o
   1  11   8      441.10      460.38      9.50 o
   2  11   8       83.43       88.52      5.62 o
   3  11   8      110.75      120.12      7.11 o
   4  11   8       80.94       83.32      5.25 o
   5  11   8        4.20        2.12      3.14 o
  -4  12   8      103.36      108.08      5.70 o
  -3  12   8       28.46       30.75      2.65 o
  -2  12   8        2.68        2.51      1.10 o
  -1  12   8      200.62      196.57      6.27 o
   0  12   8        5.62        7.23      1.68 o
   1  12   8      198.63      190.02      6.16 o
   2  12   8        3.02        3.77      1.53 o
   3  12   8       30.81       29.44      2.67 o
   4  12   8      103.45       98.65      5.92 o
  -3  13   8        0.92        4.68      2.66 o
  -2  13   8      167.51      174.95      7.94 o
  -1  13   8       21.12       18.50      2.48 o
   0  13   8      195.90      214.17      6.83 o
   1  13   8       20.97       19.72      3.11 o
   2  13   8      167.13      178.06      6.25 o
   3  13   8        1.01       -0.06      2.23 o
   1   0   9     2377.06     2359.38     28.71 o
   2   0   9     1220.95     1156.80     29.77 o
   3   0   9        9.19        4.54      1.39 o
   4   0   9      135.60      128.63      4.21 o
   5   0   9       10.00        8.82      1.40 o
   6   0   9       33.60       29.25      2.15 o
   7   0   9        7.07        8.30      1.55 o
   8   0   9       38.62       46.28      3.75 o
  -8   1   9       48.80       49.20      4.02 o
  -7   1   9       68.85       79.22      3.58 o
  -6   1   9       44.03       44.65      2.62 o
  -5   1   9     1230.63     1177.92     22.55 o
  -4   1   9       59.92       63.17      2.80 o
  -3   1   9      146.90      149.23      4.96 o
  -2   1   9      252.60      255.67      6.31 o
  -1   1   9       69.63       69.07      6.28 o
   0   1   9       68.72       83.73      3.60 o
   1   1   9       67.50       59.61      3.01 o
   2   1   9      262.22      257.82      9.44 o
   3   1   9      149.15      149.61      4.88 o
   4   1   9       56.92       55.61      2.80 o
   5   1   9     1248.40     1216.62     14.87 o
   6   1   9       38.16       36.25      2.31 o
   7   1   9       72.69       79.50      3.57 o
   8   1   9       51.87       50.78      3.05 o
  -8   2   9       65.61       58.61      4.39 o
  -7   2   9       31.63       35.46      2.54 o
  -6   2   9      164.37      153.60      5.84 o
  -5   2   9      234.28      235.11      5.69 o
  -4   2   9      232.95      233.96      6.55 o
  -3   2   9     1578.12     1580.19     17.23 o
  -2   2   9      582.52      537.72      9.90 o
  -1   2   9      242.17      233.14      6.03 o
   0   2   9      434.02      394.43     11.46 o
   1   2   9      233.15      219.85      8.48 o
   2   2   9      565.95      515.87      9.39 o
   3   2   9     1572.39     1568.76     21.14 o
   4   2   9      227.86      226.00      6.42 o
   5   2   9      234.02      237.10      5.33 o
   6   2   9      165.85      152.91      4.53 o
   7   2   9       32.03       35.43      2.44 o
   8   2   9       66.35       64.90      4.36 o
  -8   3   9       23.03       25.20      3.87 o
  -7   3   9      222.86      234.84      6.29 o
  -6   3   9      114.87      122.51      4.33 o
  -5   3   9      254.58      259.40      6.09 o
  -4   3   9      177.95      171.41      6.14 o
  -3   3   9      326.74      293.77      6.34 o
  -2   3   9       85.59       85.32      2.53 o
  -1   3   9      395.55      381.58     11.09 o
   0   3   9       37.91       24.83      2.94 o
   1   3   9      402.84      402.39     12.13 o
   2   3   9       82.04       76.52      3.22 o
   3   3   9      335.05      312.76      7.27 o
   4   3   9      179.59      173.32      5.71 o
   5   3   9      244.53      248.51      5.36 o
   6   3   9      114.59      115.80      3.86 o
   7   3   9      215.39      221.77      7.59 o
   8   3   9       21.94       21.27      2.71 o
  -8   4   9       39.43       40.25      4.34 o
  -7   4   9      133.35      141.86      6.37 o
  -6   4   9      228.91      236.21      7.79 o
  -5   4   9      230.18      243.01      7.47 o
  -4   4   9      947.94      880.96     15.42 o
  -3   4   9      111.77      108.48      4.01 o
  -2   4   9      119.06      109.50      3.00 o
  -1   4   9      135.17      123.77      6.04 o
   0   4   9        0.39        2.25      1.57 o
   1   4   9      128.06      125.63      6.56 o
   2   4   9      108.31      100.61      3.62 o
   3   4   9      111.62      102.27      3.03 o
   4   4   9      955.60      905.58     15.03 o
   5   4   9      232.64      233.99      7.01 o
   6   4   9      232.85      220.79      7.19 o
   7   4   9      135.06      138.65      6.63 o
   8   4   9       39.98       38.52      3.98 o
  -8   5   9       14.67       15.29      2.70 o
  -7   5   9      129.82      124.82      6.15 o
  -6   5   9       57.40       59.39      4.46 o
  -5   5   9      403.26      375.38      9.70 o
  -4   5   9      167.87      156.58      4.92 o
  -3   5   9      372.71      345.53      7.72 o
  -2   5   9       17.57       16.53      0.92 o
  -1   5   9       62.18       69.07      4.15 o
   0   5   9       19.34        8.58      2.22 o
   1   5   9       60.09       63.29      2.65 o
   2   5   9       15.44       14.80      1.23 o
   3   5   9      373.02      355.04      5.40 o
   4   5   9      168.68      159.00      5.29 o
   5   5   9      401.78      379.57     16.08 o
   6   5   9       60.99       56.15      5.77 o
   7   5   9      131.67      135.89      7.82 o
   8   5   9       15.32       20.69      2.83 o
  -7   6   9       11.90       12.66      1.96 o
  -6   6   9       18.39       17.09      2.06 o
  -5   6   9      152.76      159.16      7.89 o
  -4   6   9      156.53      170.55      5.24 o
  -3   6   9      518.50      483.87      9.61 o
  -2   6   9      179.01      176.44      7.44 o
  -1   6   9     1275.20     1213.78     25.06 o
   0   6   9      310.63      327.72      7.97 o
   1   6   9     1282.52     1207.38     12.03 o
   2   6   9      178.90      184.04      3.72 o
   3   6   9      520.66      505.73     10.32 o
   4   6   9      155.91      163.19      3.64 o
   5   6   9      154.51      161.05      5.26 o
   6   6   9       17.91       11.48      1.96 o
   7   6   9       11.17       11.19      2.75 o
  -7   7   9       13.79       18.41      2.37 o
  -6   7   9       71.41       77.74      4.04 o
  -5   7   9      100.21       92.04      4.49 o
  -4   7   9       61.29       60.24      3.99 o
  -3   7   9       85.86       89.39      3.43 o
  -2   7   9      179.94      173.43      5.82 o
  -1   7   9      204.88      189.91      6.16 o
   0   7   9        4.45        3.59      0.90 o
   1   7   9      201.21      181.33      3.44 o
   2   7   9      179.26      169.38      3.65 o
   3   7   9       88.19       88.73      2.65 o
   4   7   9       66.40       63.58      2.83 o
   5   7   9      101.14       99.62      3.73 o
   6   7   9       75.55       80.06      7.11 o
   7   7   9       12.38       18.58      4.16 o
  -7   8   9       87.53       85.26      4.49 o
  -6   8   9       46.30       39.85      3.06 o
  -5   8   9      152.08      153.86      6.64 o
  -4   8   9      269.81      282.42      8.64 o
  -3   8   9      826.87      814.69     11.94 o
  -2   8   9      480.57      460.14     10.31 o
  -1   8   9     1913.52     1887.23     26.21 o
   0   8   9      441.47      417.73      8.20 o
   1   8   9     1909.11     1808.90     17.20 o
   2   8   9      474.77      456.67      8.61 o
   3   8   9      823.44      845.12     14.48 o
   4   8   9      276.31      267.98      8.36 o
   5   8   9      151.91      155.71      5.16 o
   6   8   9       46.63       37.92      3.67 o
   7   8   9       89.19       92.83      5.75 o
  -6   9   9       14.25       18.62      2.39 o
  -5   9   9      506.73      540.04     13.15 o
  -4   9   9       78.00       74.12      4.58 o
  -3   9   9      153.07      148.04      4.65 o
  -2   9   9       77.12       70.49      4.06 o
  -1   9   9      165.10      162.03      5.10 o
   0   9   9      334.41      345.01      7.62 o
   1   9   9      169.76      170.61      5.26 o
   2   9   9       77.11       73.82      3.50 o
   3   9   9      154.94      157.38      4.13 o
   4   9   9       78.71       79.28      3.65 o
   5   9   9      496.91      547.13     10.48 o
   6   9   9       14.08        5.46      5.99 o
  -5  10   9       18.62       16.11      2.74 o
  -4  10   9      120.24      126.41      7.66 o
  -3  10   9        6.52        6.99      3.96 o
  -2  10   9      141.86      138.02      5.81 o
  -1  10   9       30.01       33.56      2.66 o
   0  10   9       38.10       39.32      3.13 o
   1  10   9       28.00       31.02      2.56 o
   2  10   9      141.45      138.36      4.93 o
   3  10   9        6.23        4.06      1.28 o
   4  10   9      118.60      117.47      6.03 o
   5  10   9       19.33       17.31      2.22 o
  -5  11   9        0.90        3.08      2.07 o
  -4  11   9      208.93      235.91     10.24 o
  -3  11   9       68.71       72.57      4.55 o
  -2  11   9       33.09       33.24      2.20 o
  -1  11   9       13.64       12.20      1.90 o
   0  11   9        0.97       -1.18      1.45 o
   1  11   9       14.06       14.31      2.50 o
   2  11   9       33.48       31.41      2.57 o
   3  11   9       66.89       67.14      4.24 o
   4  11   9      207.41      225.45      8.64 o
   5  11   9        0.66        1.79      2.10 o
  -3  12   9      312.76      329.94     18.68 o
  -2  12   9      108.43      109.32      3.94 o
  -1  12   9       57.57       67.86      3.85 o
   0  12   9        2.69        1.67      1.94 o
   1  12   9       57.77       73.23      5.17 o
   2  12   9      110.62      112.17      4.86 o
   3  12   9      305.53      326.70     10.73 o
  -2  13   9      102.48      114.39     10.28 o
  -1  13   9        4.68        4.10      1.75 o
   0  13   9        4.88        5.62      1.74 o
   1  13   9        4.22        7.08      1.88 o
   2  13   9      100.04      109.11      4.98 o
   0   0  10      104.58       77.31      5.04 o
   1   0  10      112.88      125.57      4.53 o
   2   0  10     1044.18      982.73     15.36 o
   3   0  10        0.31        1.94      3.41 o
   4   0  10      424.30      410.28      9.40 o
   5   0  10       11.38       10.38      1.51 o
   6   0  10       31.71       29.84      2.24 o
   7   0  10        3.95        2.44      2.10 o
   8   0  10        3.58        4.34      1.93 o
  -8   1  10      106.71      110.51      5.84 o
  -7   1  10       69.17       66.60      3.44 o
  -6   1  10       23.02       18.34      1.91 o
  -5   1  10      232.47      241.45      5.84 o
  -4   1  10      590.38      585.12     11.65 o
  -3   1  10     1133.79     1145.81     17.49 o
  -2   1  10      897.57      852.78     16.00 o
  -1   1  10       51.12       49.15      3.84 o
   0   1  10     1903.70     1885.90     24.61 o
   1   1  10       55.57       58.90      3.20 o
   2   1  10      913.21      919.55     21.26 o
   3   1  10     1127.06     1120.73     16.98 o
   4   1  10      607.13      614.23     11.87 o
   5   1  10      229.16      235.80      7.22 o
   6   1  10       22.72       21.79      1.99 o
   7   1  10       65.29       73.57      3.51 o
   8   1  10      106.81      105.36      4.36 o
  -8   2  10       33.34       39.07      3.78 o
  -7   2  10        5.37        4.25      1.42 o
  -6   2  10      292.03      299.95      7.59 o
  -5   2  10       53.14       51.88      3.05 o
  -4   2  10      167.81      154.93      5.59 o
  -3   2  10      191.93      191.96      4.71 o
  -2   2  10      238.84      225.71      6.21 o
  -1   2  10      221.73      233.87      6.38 o
   0   2  10      190.80      190.94      8.00 o
   1   2  10      226.87      270.51      9.92 o
   2   2  10      248.39      247.05      9.69 o
   3   2  10      204.36      204.14      5.95 o
   4   2  10      165.82      146.56      5.29 o
   5   2  10       49.40       41.43      3.12 o
   6   2  10      284.82      273.54      6.28 o
   7   2  10        4.41        5.68      1.50 o
   8   2  10       31.94       31.56      4.72 o
  -8   3  10       68.37       71.87      6.51 o
  -7   3  10       32.35       31.49      2.56 o
  -6   3  10       71.73       62.94      3.27 o
  -5   3  10      619.82      617.11     10.31 o
  -4   3  10       14.56       10.51      1.85 o
  -3   3  10      845.70      832.10     11.32 o
  -2   3  10      316.85      308.79      5.51 o
  -1   3  10      860.58      845.93     19.24 o
   0   3  10      226.15      210.00      8.45 o
   1   3  10      857.10      866.78     20.40 o
   2   3  10      322.31      338.59     15.03 o
   3   3  10      848.21      843.82     14.78 o
   4   3  10       16.16       13.84      1.24 o
   5   3  10      617.62      626.75     12.60 o
   6   3  10       73.14       65.97      3.70 o
   7   3  10       31.76       40.39      7.04 o
   8   3  10       67.65       70.55      4.69 o
  -8   4  10       13.39        9.38      3.39 o
  -7   4  10        5.06        6.67      2.26 o
  -6   4  10       42.88       38.54      3.37 o
  -5   4  10      269.03      280.66      8.26 o
  -4   4  10      433.22      428.65      9.38 o
  -3   4  10      310.37      313.82      7.46 o
  -2   4  10       23.02       22.94      2.28 o
  -1   4  10      598.06      559.23     14.87 o
   0   4  10      120.20      105.14      6.02 o
   1   4  10      591.55      568.26     15.85 o
   2   4  10       20.83       19.26      3.25 o
   3   4  10      312.57      319.76      5.88 o
   4   4  10      424.94      419.39      6.92 o
   5   4  10      278.87      292.90     11.93 o
   6   4  10       39.69       35.17      3.05 o
   7   4  10        6.04        5.87      2.00 o
   8   4  10       11.68       10.42      2.27 o
  -7   5  10       16.13       14.13      2.39 o
  -6   5  10       28.95       30.15      3.17 o
  -5   5  10       49.46       51.83      5.28 o
  -4   5  10      101.66       98.29      7.86 o
  -3   5  10      288.54      272.64      7.90 o
  -2   5  10      184.84      155.27      7.05 o
  -1   5  10      208.37      195.37      8.31 o
   0   5  10      407.62      407.22     12.85 o
   1   5  10      209.56      207.54      9.09 o
   2   5  10      184.68      165.05      5.40 o
   3   5  10      286.90      267.85      5.41 o
   4   5  10      108.28      102.27      4.44 o
   5   5  10       49.04       46.79      3.28 o
   6   5  10       30.31       32.65      3.00 o
   7   5  10       17.63       17.43      2.59 o
  -7   6  10       95.94      106.39      4.86 o
  -6   6  10       92.99       93.50      5.29 o
  -5   6  10      285.85      287.24     12.32 o
  -4   6  10      345.28      334.72      7.98 o
  -3   6  10       40.78       35.29      2.61 o
  -2   6  10      339.71      319.31     10.79 o
  -1   6  10      269.22      277.94     10.26 o
   0   6  10      329.58      326.90     11.55 o
   1   6  10      266.00      266.13      7.97 o
   2   6  10      338.15      345.32      6.12 o
   3   6  10       42.32       36.44      1.98 o
   4   6  10      354.74      356.05      8.62 o
   5   6  10      283.44      278.55      7.95 o
   6   6  10       96.50       98.97      4.98 o
   7   6  10       94.65      101.75      5.35 o
  -7   7  10      221.39      232.88      7.31 o
  -6   7  10        7.72        9.81      2.13 o
  -5   7  10      153.62      150.26      6.59 o
  -4   7  10      410.73      439.39     11.03 o
  -3   7  10       75.59       81.56      3.41 o
  -2   7  10      143.44      144.30      5.52 o
  -1   7  10       57.84       58.62      3.61 o
   0   7  10       52.89       58.44      3.56 o
   1   7  10       54.88       57.03      2.66 o
   2   7  10      138.99      147.68      3.42 o
   3   7  10       71.66       74.84      3.53 o
   4   7  10      419.38      407.11     13.00 o
   5   7  10      156.02      156.74      6.31 o
   6   7  10        8.45        7.24      3.33 o
   7   7  10      225.26      256.94     13.27 o
  -6   8  10      206.95      212.09      8.32 o
  -5   8  10       27.88       28.74      6.63 o
  -4   8  10       60.87       56.31      4.04 o
  -3   8  10       69.96       66.67      4.41 o
  -2   8  10      310.65      300.16      8.35 o
  -1   8  10        8.22        4.58      1.75 o
   0   8  10       72.50       72.30      4.45 o
   1   8  10        9.17        3.89      1.56 o
   2   8  10      321.29      311.71      7.62 o
   3   8  10       69.28       62.30      3.10 o
   4   8  10       63.94       64.59      8.57 o
   5   8  10       30.09       30.25      3.32 o
   6   8  10      203.00      215.92     12.06 o
  -6   9  10      214.90      218.54      8.60 o
  -5   9  10       13.10       14.74      2.93 o
  -4   9  10      269.31      262.44     14.72 o
  -3   9  10      104.68      105.92      4.04 o
  -2   9  10       32.74       30.66      2.88 o
  -1   9  10       19.80       17.60      3.09 o
   0   9  10       15.67       16.09      2.03 o
   1   9  10       16.23       16.26      2.08 o
   2   9  10       34.04       37.49      3.42 o
   3   9  10      100.99       99.08      4.05 o
   4   9  10      272.47      266.80      6.88 o
   5   9  10       11.86       12.69      1.88 o
   6   9  10      218.40      248.96      9.06 o
  -5  10  10       28.07       26.45      3.23 o
  -4  10  10      104.62      107.05      5.75 o
  -3  10  10       47.24       47.29      3.78 o
  -2  10  10        8.71        9.21      1.98 o
  -1  10  10      643.23      623.58     13.60 o
   0  10  10        2.60       -0.03      1.37 o
   1  10  10      634.65      612.47     11.18 o
   2  10  10        8.02        9.01      2.03 o
   3  10  10       45.70       41.91      2.85 o
   4  10  10      105.22      109.84      6.04 o
   5  10  10       27.36       28.73      3.39 o
  -4  11  10       67.51       73.06      6.50 o
  -3  11  10       19.47       17.56      6.52 o
  -2  11  10       74.73       75.30      4.19 o
  -1  11  10      102.73      110.88      4.72 o
   0  11  10       20.13       21.19      2.80 o
   1  11  10      106.30      114.48      5.96 o
   2  11  10       78.90       81.64      4.11 o
   3  11  10       19.89       10.75      2.57 o
   4  11  10       69.65       78.28      5.29 o
  -3  12  10       26.92       24.65      3.53 o
  -2  12  10       21.21       20.63      2.74 o
  -1  12  10       13.65       17.26      2.26 o
   0  12  10       17.79       17.83      2.58 o
   1  12  10       13.91       19.58      2.40 o
   2  12  10       23.04       24.24      2.55 o
   3  12  10       24.62       22.47      3.20 o
   1   0  11      126.33      132.42      4.92 o
   2   0  11     1269.97     1296.36     27.88 o
   3   0  11      830.47      819.21     24.90 o
   4   0  11      384.38      376.52      9.19 o
   5   0  11       13.19       17.90      2.42 o
   6   0  11      483.52      471.82     11.44 o
   7   0  11      196.97      194.11      5.85 o
   8   0  11      410.87      426.92     20.33 o
  -8   1  11       32.25       30.37      3.42 o
  -7   1  11       24.57       25.28      2.34 o
  -6   1  11      226.97      248.93      6.41 o
  -5   1  11       65.85       69.43      4.82 o
  -4   1  11      371.73      360.21      9.04 o
  -3   1  11      670.76      690.62     17.20 o
  -2   1  11       44.00       38.45      2.79 o
  -1   1  11      458.82      455.07      9.71 o
   0   1  11       53.83       52.39      3.21 o
   1   1  11      457.01      432.45     14.99 o
   2   1  11       39.19       28.17      3.75 o
   3   1  11      659.23      675.00     12.50 o
   4   1  11      372.56      357.03      8.88 o
   5   1  11       64.08       66.13      3.92 o
   6   1  11      226.78      236.90      7.82 o
   7   1  11       26.02       22.39      2.33 o
   8   1  11       31.84       34.66      3.54 o
  -8   2  11      118.42      124.88      6.31 o
  -7   2  11      106.63      106.42      4.98 o
  -6   2  11      129.10      123.69      4.57 o
  -5   2  11       25.46       27.35      2.79 o
  -4   2  11      336.02      326.99      8.61 o
  -3   2  11       90.41       84.82      4.41 o
  -2   2  11       50.37       41.29      3.84 o
  -1   2  11      103.73      112.17      4.55 o
   0   2  11       54.36       55.20      4.55 o
   1   2  11      103.29      104.75      6.34 o
   2   2  11       49.71       37.79      4.17 o
   3   2  11       86.98       83.80      3.94 o
   4   2  11      329.43      321.20      8.33 o
   5   2  11       26.24       21.93      2.58 o
   6   2  11      124.41      121.20      5.55 o
   7   2  11      111.94      105.21      5.52 o
   8   2  11      118.09      131.69      7.71 o
  -7   3  11        9.46       11.59      1.86 o
  -6   3  11       25.65       28.81      2.42 o
  -5   3  11      241.20      221.00     11.87 o
  -4   3  11       59.52       65.82      3.90 o
  -3   3  11      293.90      292.54      6.23 o
  -2   3  11      933.27      914.24     15.15 o
  -1   3  11      150.14      152.66      7.35 o
   0   3  11      912.61      923.77     21.53 o
   1   3  11      148.77      138.93      7.39 o
   2   3  11      938.74      914.84     19.19 o
   3   3  11      298.99      308.05      7.69 o
   4   3  11       62.77       73.33      3.87 o
   5   3  11      245.00      228.77      7.29 o
   6   3  11       26.34       33.49      3.09 o
   7   3  11       10.20       12.09      2.45 o
  -7   4  11       40.27       39.57      3.67 o
  -6   4  11      101.45       98.33      7.64 o
  -5   4  11       73.50       79.41      6.49 o
  -4   4  11      259.59      247.38      6.86 o
  -3   4  11       87.82       83.08      3.88 o
  -2   4  11      878.32      821.98     19.50 o
  -1   4  11      220.85      198.16      8.58 o
   0   4  11       32.59       31.92      3.69 o
   1   4  11      218.17      200.81      9.10 o
   2   4  11      872.50      844.42     20.29 o
   3   4  11       81.57       71.54      3.63 o
   4   4  11      260.74      246.74      7.22 o
   5   4  11       74.53       77.37      8.33 o
   6   4  11      103.84       99.48      5.05 o
   7   4  11       41.33       41.49      3.66 o
  -7   5  11        2.15        4.33      2.20 o
  -6   5  11       28.48       39.94      5.12 o
  -5   5  11       95.11       95.09      7.21 o
  -4   5  11       93.70      103.59      8.23 o
  -3   5  11      270.41      269.57      7.28 o
  -2   5  11      302.48      277.70     10.23 o
  -1   5  11      290.93      278.58     10.45 o
   0   5  11      802.60      790.33     19.93 o
   1   5  11      287.13      282.13     11.15 o
   2   5  11      290.71      279.09      6.85 o
   3   5  11      271.46      270.65      5.61 o
   4   5  11       86.97       97.58      4.48 o
   5   5  11       97.95       98.24      4.77 o
   6   5  11       28.73       35.84      3.22 o
   7   5  11        2.50        4.60      2.89 o
  -7   6  11       63.29       60.07      3.81 o
  -6   6  11      159.92      154.66      9.72 o
  -5   6  11        8.37        9.30      3.04 o
  -4   6  11      403.07      374.17     13.95 o
  -3   6  11      398.17      378.83      8.98 o
  -2   6  11      262.62      242.70      9.51 o
  -1   6  11       63.17       59.73      4.99 o
   0   6  11        6.01        3.55      2.06 o
   1   6  11       61.84       53.57      2.30 o
   2   6  11      266.46      250.19      5.29 o
   3   6  11      398.77      392.53      7.02 o
   4   6  11      402.30      418.17      9.68 o
   5   6  11        7.82       10.15      1.92 o
   6   6  11      157.17      159.06      6.41 o
   7   6  11       64.55       53.26      6.22 o
  -6   7  11       20.11       20.00      2.81 o
  -5   7  11      143.69      165.91      7.10 o
  -4   7  11       49.84       50.89      3.90 o
  -3   7  11       56.97       56.11      2.95 o
  -2   7  11       83.34       70.82      4.01 o
  -1   7  11      121.43      108.96      4.94 o
   0   7  11       27.31       29.15      2.69 o
   1   7  11      115.50      110.63      4.92 o
   2   7  11       86.52       75.36      7.59 o
   3   7  11       49.47       52.41      3.36 o
   4   7  11       48.71       63.36      6.32 o
   5   7  11      140.41      152.30      9.77 o
   6   7  11       20.76       23.86      4.57 o
  -6   8  11       27.88       27.19      3.36 o
  -5   8  11       38.65       48.53      4.06 o
  -4   8  11       98.92       91.70      5.17 o
  -3   8  11       10.22       11.33      1.57 o
  -2   8  11       13.81       15.14      2.22 o
  -1   8  11      117.28      120.04      5.42 o
   0   8  11       76.44       63.59      8.83 o
   1   8  11      118.64      119.70      5.37 o
   2   8  11       14.40       15.15      5.24 o
   3   8  11        9.05        9.02      1.51 o
   4   8  11       96.97       93.59      5.17 o
   5   8  11       40.61       45.65      7.77 o
   6   8  11       27.41       28.69      4.94 o
  -5   9  11      103.38      101.15      5.82 o
  -4   9  11       65.90       72.43      4.79 o
  -3   9  11      150.13      146.84      6.40 o
  -2   9  11      140.20      144.18      8.46 o
  -1   9  11       44.21       38.31      3.37 o
   0   9  11      766.15      756.21     16.40 o
   1   9  11       45.24       44.95      3.65 o
   2   9  11      143.76      153.03      5.19 o
   3   9  11      155.11      154.69      5.18 o
   4   9  11       68.91       79.12      6.01 o
   5   9  11      105.72       95.14      5.45 o
  -4  10  11       85.49       78.98      7.32 o
  -3  10  11       78.78       84.36      6.83 o
  -2  10  11      109.79      114.47      5.58 o
  -1  10  11       76.60       67.53      4.38 o
   0  10  11      216.26      239.34      8.20 o
   1  10  11       80.09       75.75      3.91 o
   2  10  11      110.07      115.79      4.70 o
   3  10  11       80.52       91.39      6.13 o
   4  10  11       86.20       89.52      6.81 o
  -3  11  11       12.87       13.26      2.46 o
  -2  11  11      338.00      366.47     16.77 o
  -1  11  11       12.13       14.08      4.08 o
   0  11  11      224.44      233.47      7.00 o
   1  11  11       10.86       12.07      2.71 o
   2  11  11      331.69      346.52     11.21 o
   3  11  11       12.38       13.47      3.77 o
  -2  12  11       13.40       14.46      2.48 o
  -1  12  11       10.93        7.22      2.16 o
   0  12  11        0.08        0.90      1.55 o
   1  12  11       11.36        4.80      2.48 o
   2  12  11       13.82        9.83      2.71 o
   0   0  12      351.90      351.74     12.29 o
   1   0  12       34.90       33.98      2.82 o
   2   0  12      126.60      114.44      7.15 o
   3   0  12       43.11       41.46      3.15 o
   4   0  12       63.32       61.13      3.85 o
   5   0  12        0.01        0.06      1.77 o
   6   0  12       19.03       17.46      3.44 o
   7   0  12      107.17      100.12      8.79 o
  -7   1  12       50.65       49.53      4.03 o
  -6   1  12       11.14        8.59      3.16 o
  -5   1  12      430.63      435.97     10.86 o
  -4   1  12      145.53      136.35      5.62 o
  -3   1  12     1432.00     1377.79     21.00 o
  -2   1  12      182.61      154.78      5.62 o
  -1   1  12      827.16      821.99     19.56 o
   0   1  12      135.23      128.60      5.09 o
   1   1  12      827.14      820.17     20.80 o
   2   1  12      189.36      173.40      8.80 o
   3   1  12     1435.62     1422.64     26.15 o
   4   1  12      150.92      156.36      5.92 o
   5   1  12      430.46      420.95     17.16 o
   6   1  12       10.09        9.48      2.12 o
   7   1  12       48.32       48.70      4.10 o
  -7   2  12       63.76       60.57      5.93 o
  -6   2  12      102.17       99.33      5.25 o
  -5   2  12      161.38      150.34      6.23 o
  -4   2  12      391.04      394.64      9.93 o
  -3   2  12      104.32       93.63      4.60 o
  -2   2  12      263.61      266.52      7.49 o
  -1   2  12      655.57      640.44     12.45 o
   0   2  12       66.35       73.16      5.60 o
   1   2  12      652.81      668.70     18.31 o
   2   2  12      251.46      239.32     10.49 o
   3   2  12      104.52       92.60      4.32 o
   4   2  12      384.21      374.87      9.43 o
   5   2  12      169.08      149.71      6.03 o
   6   2  12      102.08      100.59      5.19 o
   7   2  12       65.64       69.70      4.69 o
  -7   3  12      116.85      129.56     12.32 o
  -6   3  12       40.78       44.70      3.65 o
  -5   3  12      140.68      147.46      6.23 o
  -4   3  12      280.58      261.50      8.01 o
  -3   3  12        2.29        4.63      1.28 o
  -2   3  12       45.84       43.73      4.19 o
  -1   3  12      478.93      494.79     14.75 o
   0   3  12        0.01       -1.06      2.15 o
   1   3  12      483.35      514.36     15.89 o
   2   3  12       48.54       53.76      3.17 o
   3   3  12        1.95        0.30      1.45 o
   4   3  12      286.81      260.84     13.60 o
   5   3  12      138.62      133.39      5.69 o
   6   3  12       43.39       45.24      3.60 o
   7   3  12      114.67      118.07      6.04 o
  -7   4  12       28.57       29.97      4.84 o
  -6   4  12       14.51       16.60      4.23 o
  -5   4  12        8.49       12.95      3.22 o
  -4   4  12       82.17       89.33      4.34 o
  -3   4  12      307.23      307.66      8.04 o
  -2   4  12      430.80      453.31     13.87 o
  -1   4  12      251.25      210.13      9.26 o
   0   4  12      483.10      459.87     14.54 o
   1   4  12      260.63      220.75      9.92 o
   2   4  12      423.86      433.23     15.94 o
   3   4  12      319.14      335.35      8.31 o
   4   4  12       80.53       76.08      4.14 o
   5   4  12       10.17       10.83      2.09 o
   6   4  12       15.12       13.19      2.52 o
   7   4  12       28.23       25.66      3.14 o
  -7   5  12       27.35       25.26      4.66 o
  -6   5  12       99.38      103.08      8.06 o
  -5   5  12        4.63        0.32      2.79 o
  -4   5  12      281.32      268.94      7.75 o
  -3   5  12      191.25      199.00      8.38 o
  -2   5  12        8.67       11.76      2.60 o
  -1   5  12       82.90       76.34      5.60 o
   0   5  12        0.49       -0.27      2.08 o
   1   5  12       85.87       77.61      6.08 o
   2   5  12        7.77        6.67      1.41 o
   3   5  12      193.83      191.90      5.27 o
   4   5  12      274.40      273.43      7.79 o
   5   5  12        6.30        6.06      1.71 o
   6   5  12      100.99       97.31     10.53 o
   7   5  12       28.97       27.34      6.03 o
  -6   6  12       97.70      112.49      8.55 o
  -5   6  12        3.64        0.68      2.44 o
  -4   6  12      148.18      144.85      8.75 o
  -3   6  12       31.01       30.06      2.68 o
  -2   6  12      104.20       91.97      6.16 o
  -1   6  12      296.59      280.40     11.21 o
   0   6  12      613.17      601.84     17.66 o
   1   6  12      296.95      274.69      6.88 o
   2   6  12      111.47      104.39      3.45 o
   3   6  12       31.30       28.91      1.97 o
   4   6  12      138.21      140.26      5.46 o
   5   6  12        3.64        4.77      3.27 o
   6   6  12       95.53      107.05      8.52 o
  -6   7  12       92.04       90.81      5.67 o
  -5   7  12      141.60      157.78      7.14 o
  -4   7  12        4.67        4.07      2.58 o
  -3   7  12       46.21       46.08      3.30 o
  -2   7  12       20.70       18.99      3.13 o
  -1   7  12      155.57      157.73      6.19 o
   0   7  12        5.03        3.91      1.80 o
   1   7  12      158.25      150.33      5.96 o
   2   7  12       22.15       21.79      2.42 o
   3   7  12       47.73       50.11      4.51 o
   4   7  12        3.72        0.81      2.56 o
   5   7  12      145.31      148.18      9.76 o
   6   7  12       95.62       85.73      7.93 o
  -5   8  12       78.84       70.28      4.95 o
  -4   8  12       11.89        7.88      5.14 o
  -3   8  12      304.75      294.47      7.17 o
  -2   8  12      120.18      127.31      5.68 o
  -1   8  12     1019.70     1054.51     41.77 o
   0   8  12       26.66       22.92      2.73 o
   1   8  12     1024.33     1038.33     40.59 o
   2   8  12      116.44      112.87      5.27 o
   3   8  12      316.34      334.95     14.48 o
   4   8  12       13.65        8.64      3.49 o
   5   8  12       82.98       76.79      7.41 o
  -5   9  12       25.70       30.13      3.57 o
  -4   9  12      103.29      115.25      7.66 o
  -3   9  12       77.22       77.97      4.91 o
  -2   9  12       81.61       77.31      4.62 o
  -1   9  12       83.19       84.15      4.85 o
   0   9  12       54.12       50.85      3.90 o
   1   9  12       85.08       92.18      5.00 o
   2   9  12       83.98       84.03      4.77 o
   3   9  12       79.39      108.88      8.53 o
   4   9  12      107.22      129.10      9.52 o
   5   9  12       25.29       18.61      4.77 o
  -4  10  12       70.58       82.25      5.30 o
  -3  10  12      112.85      123.23      6.21 o
  -2  10  12      100.18      104.57      9.21 o
  -1  10  12      258.69      272.07      8.93 o
   0  10  12       88.82      101.00      5.47 o
   1  10  12      254.64      265.62      8.80 o
   2  10  12       98.75      107.28      5.57 o
   3  10  12      108.71      109.71      8.68 o
   4  10  12       69.02       69.31      5.01 o
  -2  11  12       42.73       47.88      6.24 o
  -1  11  12       39.51       40.00      3.73 o
   0  11  12       43.91       41.51      3.80 o
   1  11  12       40.55       46.63      3.99 o
   2  11  12       43.87       41.90      3.57 o
   1   0  13        4.46        7.49      1.82 o
   2   0  13        0.05        2.53      2.54 o
   3   0  13       13.56       12.15      2.20 o
   4   0  13      226.99      228.53      7.52 o
   5   0  13      158.38      159.33     10.55 o
   6   0  13        8.85       12.01      2.20 o
   7   0  13       30.96       28.46      3.33 o
  -7   1  13       17.13       14.55      2.58 o
  -6   1  13      104.64      114.73      5.84 o
  -5   1  13       12.69       17.82      3.16 o
  -4   1  13       29.89       34.46      3.07 o
  -3   1  13       49.07       49.35      3.57 o
  -2   1  13      231.08      238.49      7.38 o
  -1   1  13      108.16      106.11      4.86 o
   0   1  13       15.17       11.38      2.10 o
   1   1  13      102.64       98.48      6.83 o
   2   1  13      223.06      230.30     10.60 o
   3   1  13       52.91       50.40      3.48 o
   4   1  13       28.48       32.10      3.01 o
   5   1  13       11.30       14.09      2.43 o
   6   1  13      104.37      117.90      7.43 o
   7   1  13       17.08       17.36      2.86 o
  -7   2  13      198.38      189.21      7.82 o
  -6   2  13       12.65       11.67      3.34 o
  -5   2  13       19.91       26.18      3.08 o
  -4   2  13      167.81      160.72      7.77 o
  -3   2  13        7.47        7.77      2.61 o
  -2   2  13      152.68      153.66      5.86 o
  -1   2  13       68.15       69.67      4.31 o
   0   2  13        7.30        7.86      2.60 o
   1   2  13       65.82       63.04      5.48 o
   2   2  13      146.95      158.81      8.79 o
   3   2  13        5.57        5.72      1.78 o
   4   2  13      162.42      161.83      6.20 o
   5   2  13       23.11       26.65      2.97 o
   6   2  13       14.05        6.04      3.23 o
   7   2  13      199.14      200.89      8.03 o
  -7   3  13       32.63       37.67      3.68 o
  -6   3  13       24.25       21.40      2.91 o
  -5   3  13      204.58      211.72      7.76 o
  -4   3  13       44.37       41.54      3.45 o
  -3   3  13      488.17      465.68      8.77 o
  -2   3  13      502.05      478.46     14.85 o
  -1   3  13      347.35      304.80     11.69 o
   0   3  13      350.07      324.45     12.35 o
   1   3  13      350.15      325.34     12.61 o
   2   3  13      520.12      514.50     10.73 o
   3   3  13      490.37      481.68     10.67 o
   4   3  13       48.13       38.47      3.20 o
   5   3  13      206.63      212.15      9.04 o
   6   3  13       25.18       26.88      7.93 o
   7   3  13       30.52       34.17      3.66 o
  -6   4  13        0.33        0.06      2.60 o
  -5   4  13       56.66       53.27      5.91 o
  -4   4  13      279.12      270.73     12.95 o
  -3   4  13      227.57      225.41      9.53 o
  -2   4  13      368.43      331.55     12.15 o
  -1   4  13       42.93       51.29      4.82 o
   0   4  13      202.18      211.43      9.79 o
   1   4  13       40.81       29.73      4.03 o
   2   4  13      385.06      382.23      8.90 o
   3   4  13      219.44      210.70      6.70 o
   4   4  13      282.80      282.70     10.23 o
   5   4  13       57.25       55.27      3.92 o
   6   4  13        0.57       -1.81      1.81 o
  -6   5  13       54.16       56.11      6.36 o
  -5   5  13        1.69        2.37      2.54 o
  -4   5  13        1.34        3.91      2.81 o
  -3   5  13        7.44        9.74      1.89 o
  -2   5  13       92.24       78.96      5.77 o
  -1   5  13       23.95       23.26      3.59 o
   0   5  13       97.58      101.13      6.87 o
   1   5  13       27.40       25.67      3.81 o
   2   5  13       96.08      105.19      4.90 o
   3   5  13        6.06        5.31      1.16 o
   4   5  13        1.87        1.04      1.99 o
   5   5  13        1.19       -0.76      1.53 o
   6   5  13       52.52       54.90      5.06 o
  -6   6  13       75.36       81.78      7.43 o
  -5   6  13       17.61       20.21      4.15 o
  -4   6  13      113.92      103.99      7.64 o
  -3   6  13      214.69      213.72     11.37 o
  -2   6  13      257.38      231.78     10.17 o
  -1   6  13      242.47      229.01     10.35 o
   0   6  13      143.77      132.56      8.04 o
   1   6  13      246.61      223.55      6.16 o
   2   6  13      261.62      245.39      5.63 o
   3   6  13      219.16      200.76     10.20 o
   4   6  13      117.37      117.28      8.54 o
   5   6  13       18.78       20.58      4.16 o
   6   6  13       73.01       66.36      7.16 o
  -5   7  13      128.08      136.49      9.38 o
  -4   7  13       98.56       97.76      7.55 o
  -3   7  13       74.14       83.78      4.48 o
  -2   7  13      127.37      123.77      7.48 o
  -1   7  13       40.07       27.16      3.92 o
   0   7  13      132.69      122.23      5.65 o
   1   7  13       36.15       32.66      3.04 o
   2   7  13      127.20      119.52      5.45 o
   3   7  13       70.48       81.82      7.18 o
   4   7  13       99.35       92.72      7.94 o
   5   7  13      130.09      140.12      9.91 o
  -5   8  13       71.54       78.38      6.86 o
  -4   8  13      306.37      316.48     10.24 o
  -3   8  13       66.27       74.39      4.81 o
  -2   8  13       57.54       57.95      4.06 o
  -1   8  13      161.88      150.56      6.39 o
   0   8  13       90.25       80.36      4.75 o
   1   8  13      159.04      144.49      6.19 o
   2   8  13       58.62       51.79      4.08 o
   3   8  13       64.73       72.68      7.07 o
   4   8  13      304.22      308.18     14.58 o
   5   8  13       72.69       78.49      7.65 o
  -4   9  13       14.60       10.35      2.40 o
  -3   9  13       43.40       41.63      6.73 o
  -2   9  13      152.15      155.79      6.64 o
  -1   9  13        4.60        3.50      3.16 o
   0   9  13      139.61      144.53      8.65 o
   1   9  13        4.73        7.16      2.03 o
   2   9  13      160.36      162.21      6.73 o
   3   9  13       42.16       41.90      5.79 o
   4   9  13       16.39       16.75      4.32 o
  -3  10  13       13.10       14.45      2.62 o
  -2  10  13       82.46       85.34      5.13 o
  -1  10  13       52.11       51.69      4.08 o
   0  10  13       93.19       80.30      5.00 o
   1  10  13       53.02       54.88      4.17 o
   2  10  13       77.46       82.58      4.98 o
   3  10  13       12.50       20.77      4.73 o
  -1  11  13      250.60      246.00      8.99 o
   0  11  13        0.61        1.95      1.80 o
   1  11  13      249.03      240.58      8.86 o
   0   0  14       30.51       53.13      5.19 o
   1   0  14       62.20       61.40      3.93 o
   2   0  14       97.15       96.11      7.10 o
   3   0  14       54.94       56.14      3.79 o
   4   0  14        7.90       10.22      2.26 o
   5   0  14      163.21      187.18      7.35 o
   6   0  14       10.69        9.77      2.38 o
  -6   1  14       17.38       23.44      3.12 o
  -5   1  14      143.59      150.15      6.59 o
  -4   1  14      117.17      124.71      5.79 o
  -3   1  14      266.35      265.97      8.21 o
  -2   1  14      629.97      657.17     13.56 o
  -1   1  14      186.89      184.47      6.70 o
   0   1  14      940.75      910.42     25.77 o
   1   1  14      183.30      173.14      9.29 o
   2   1  14      644.72      672.54     20.00 o
   3   1  14      256.89      247.02      7.74 o
   4   1  14      113.67      129.36     11.63 o
   5   1  14      138.80      138.42      6.21 o
   6   1  14       17.59       26.26      3.33 o
  -6   2  14       73.30       79.37      5.14 o
  -5   2  14       26.54       28.43      3.90 o
  -4   2  14      527.11      517.79     12.36 o
  -3   2  14      273.28      258.09      6.52 o
  -2   2  14      269.56      270.23      8.18 o
  -1   2  14      114.98      110.21      5.53 o
   0   2  14      120.05      131.08      7.93 o
   1   2  14      115.04      108.05      7.42 o
   2   2  14      263.84      272.31     12.28 o
   3   2  14      266.91      253.51      8.96 o
   4   2  14      519.65      506.40     11.84 o
   5   2  14       25.00       23.76      3.02 o
   6   2  14       77.17       84.67      5.15 o
  -6   3  14        9.63        4.35      2.02 o
  -5   3  14      111.13      112.30      5.86 o
  -4   3  14       22.68       27.52      5.37 o
  -3   3  14       86.06       94.86      3.93 o
  -2   3  14       59.27       63.46      5.48 o
  -1   3  14      192.14      217.18     10.09 o
   0   3  14       43.38       44.75      4.78 o
   1   3  14      191.22      226.63     10.83 o
   2   3  14       58.35       56.67      3.51 o
   3   3  14       86.86       96.78      4.72 o
   4   3  14       21.47       23.95      2.73 o
   5   3  14      107.27      110.66      6.60 o
   6   3  14       10.09        9.95      2.19 o
  -6   4  14       43.00       58.77      6.54 o
  -5   4  14       29.70       27.79      4.46 o
  -4   4  14      180.39      168.34      6.32 o
  -3   4  14       36.82       32.10      3.89 o
  -2   4  14       89.39       83.14      6.08 o
  -1   4  14       11.35        9.59      2.63 o
   0   4  14      214.33      237.39     10.90 o
   1   4  14       11.66       13.51      3.41 o
   2   4  14       89.10       85.20     10.66 o
   3   4  14       36.03       34.69      5.53 o
   4   4  14      185.01      180.67      6.71 o
   5   4  14       29.12       29.58      2.97 o
   6   4  14       41.61       38.62      3.64 o
  -6   5  14       51.07       55.06      6.49 o
  -5   5  14       38.09       32.60      4.79 o
  -4   5  14      108.42      114.25      8.12 o
  -3   5  14      146.71      151.90      7.53 o
  -2   5  14      209.28      211.59      9.92 o
  -1   5  14       18.78       19.65      3.52 o
   0   5  14        2.52        2.39      2.06 o
   1   5  14       15.41       20.86      3.72 o
   2   5  14      211.71      209.23      6.52 o
   3   5  14      138.77      145.77      5.66 o
   4   5  14      113.81      105.24      5.06 o
   5   5  14       37.66       35.98      3.28 o
   6   5  14       53.41       56.39      6.62 o
  -5   6  14      228.72      232.25     12.22 o
  -4   6  14       94.96      104.82      7.98 o
  -3   6  14      172.38      172.95      6.57 o
  -2   6  14        6.43        5.23      2.52 o
  -1   6  14       89.58       96.35      6.96 o
   0   6  14        7.80        2.91      2.49 o
   1   6  14       88.53       88.32      7.04 o
   2   6  14        6.48        4.20      3.24 o
   3   6  14      168.84      182.26     10.72 o
   4   6  14       95.57      103.11      8.31 o
   5   6  14      223.34      217.30     12.38 o
  -5   7  14       58.17       62.49      6.75 o
  -4   7  14       29.79       37.98      5.17 o
  -3   7  14       55.59       52.43      3.70 o
  -2   7  14      178.59      164.99      8.97 o
  -1   7  14        4.67       -0.28      2.45 o
   0   7  14      735.54      735.97     15.24 o
   1   7  14        4.32        7.75      1.99 o
   2   7  14      181.45      193.32      7.15 o
   3   7  14       53.37       53.22      6.04 o
   4   7  14       27.21       28.49      5.35 o
   5   7  14       58.82       64.97      7.22 o
  -4   8  14       75.72       73.52      5.62 o
  -3   8  14       91.17      102.67      5.81 o
  -2   8  14       72.65       67.51      4.56 o
  -1   8  14        5.54        6.88      1.94 o
   0   8  14        0.06       -1.80      1.80 o
   1   8  14        5.87        9.60      2.15 o
   2   8  14       71.41       66.02      4.32 o
   3   8  14       90.19       84.56      7.71 o
   4   8  14       73.87       72.82      7.60 o
  -3   9  14      155.67      170.07      8.91 o
  -2   9  14       43.12       41.81      7.74 o
  -1   9  14       55.40       54.56      4.28 o
   0   9  14       85.27       76.54      9.37 o
   1   9  14       54.06       53.46      4.13 o
   2   9  14       44.94       42.60      3.68 o
   3   9  14      155.64      156.48     10.48 o
  -1  10  14       24.12       20.60      2.88 o
   0  10  14      105.39      105.64      5.83 o
   1  10  14       24.45       29.60      3.42 o
   1   0  15      210.00      193.75      7.13 o
   2   0  15       10.77        3.44      2.68 o
   3   0  15       99.93      101.79      5.23 o
   4   0  15       55.86       54.85      4.12 o
   5   0  15      248.27      243.14      9.78 o
   6   0  15        0.01       -2.22      2.22 o
  -6   1  15      313.92      327.43     10.53 o
  -5   1  15      340.13      350.05     10.53 o
  -4   1  15      405.86      407.07     11.05 o
  -3   1  15      369.38      376.65     10.27 o
  -2   1  15       59.88       63.63      4.22 o
  -1   1  15       66.01       72.35      5.54 o
   0   1  15      126.63      133.95      5.97 o
   1   1  15       66.71       70.21      6.36 o
   2   1  15       62.71       56.34      5.85 o
   3   1  15      367.60      366.44      9.88 o
   4   1  15      408.91      393.97     10.67 o
   5   1  15      336.55      331.76     10.06 o
   6   1  15      310.47      315.28     10.25 o
  -6   2  15       53.90       61.10      4.67 o
  -5   2  15       62.75       62.03      6.88 o
  -4   2  15      144.05      147.55      6.54 o
  -3   2  15        6.78        6.23      1.93 o
  -2   2  15      142.72      150.44      6.29 o
  -1   2  15       12.09       17.32      3.43 o
   0   2  15       82.68      104.08      7.42 o
   1   2  15       14.46       12.60      3.40 o
   2   2  15      143.18      156.05      9.47 o
   3   2  15        6.28        5.04      1.63 o
   4   2  15      147.50      162.59      6.67 o
   5   2  15       60.26       69.28      4.68 o
   6   2  15       51.89       51.35      6.38 o
  -5   3  15      129.13      146.70      6.90 o
  -4   3  15       16.82       17.24      2.66 o
  -3   3  15       53.15       52.78      3.73 o
  -2   3  15      102.86       98.21      7.00 o
  -1   3  15       43.42       53.58      5.49 o
   0   3  15        5.99        8.92      3.13 o
   1   3  15       42.02       40.69      4.94 o
   2   3  15      100.12      104.16      4.98 o
   3   3  15       53.45       46.74      4.14 o
   4   3  15       17.25       22.09      4.57 o
   5   3  15      126.58      131.57      6.25 o
  -5   4  15      149.75      149.24      9.79 o
  -4   4  15       77.73       75.27      6.71 o
  -3   4  15      160.15      155.58      6.32 o
  -2   4  15       52.13       58.67      5.56 o
  -1   4  15      286.26      271.14     11.91 o
   0   4  15       55.19       54.43      5.61 o
   1   4  15      286.81      276.46     12.59 o
   2   4  15       55.00       54.47      3.76 o
   3   4  15      157.13      160.83     10.54 o
   4   4  15       73.83       81.93      4.69 o
   5   4  15      149.17      153.43      7.42 o
  -5   5  15      185.72      196.33     11.43 o
  -4   5  15       85.21       79.24      6.99 o
  -3   5  15       28.72       32.38      3.41 o
  -2   5  15      102.66       90.38      6.82 o
  -1   5  15       36.72       31.94      4.47 o
   0   5  15        5.38        3.49      2.39 o
   1   5  15       37.25       42.14      5.03 o
   2   5  15       97.35       87.48      5.33 o
   3   5  15       29.28       27.49      4.54 o
   4   5  15       83.84       88.29      7.79 o
   5   5  15      188.43      196.76     11.90 o
  -4   6  15       63.81       56.00      6.21 o
  -3   6  15      122.54      133.83      6.00 o
  -2   6  15       64.10       63.05      5.81 o
  -1   6  15      306.87      302.70     12.91 o
   0   6  15       35.90       37.56      4.87 o
   1   6  15      304.14      291.44     13.25 o
   2   6  15       64.95       58.68      5.44 o
   3   6  15      127.66      160.01     10.37 o
   4   6  15       64.59       63.42      6.89 o
  -4   7  15        7.57        8.68      3.24 o
  -3   7  15      187.67      189.23     10.69 o
  -2   7  15       56.73       63.06      5.92 o
  -1   7  15       89.16       95.83      7.37 o
   0   7  15       11.45       12.28      2.28 o
   1   7  15       86.74       88.86      5.11 o
   2   7  15       58.66       59.03      7.10 o
   3   7  15      183.94      197.26     11.66 o
   4   7  15        8.34       12.39      4.22 o
  -3   8  15       51.46       40.21      3.88 o
  -2   8  15      143.95      150.03     11.75 o
  -1   8  15       19.28       16.36      2.66 o
   0   8  15       14.40       15.42      2.62 o
   1   8  15       21.84       17.43      3.83 o
   2   8  15      141.39      145.96     10.05 o
   3   8  15       52.36       47.97      6.07 o
  -2   9  15       13.84       11.37      2.38 o
  -1   9  15      520.17      534.68     13.61 o
   0   9  15        6.00        7.23      2.26 o
   1   9  15      517.88      516.51     16.84 o
   2   9  15       12.78        3.27      2.79 o
   0   0  16        9.62        2.36      2.54 o
   1   0  16       20.98       18.97      2.79 o
   2   0  16      210.73      226.95     11.81 o
   3   0  16      227.83      217.72      9.05 o
   4   0  16      107.38      130.63      6.27 o
   5   0  16        2.92        1.38      1.86 o
  -5   1  16       14.05       12.05      2.49 o
  -4   1  16      117.73      120.92      6.08 o
  -3   1  16        3.62        3.91      1.81 o
  -2   1  16      105.05      110.07      6.31 o
  -1   1  16       25.62       23.64      2.97 o
   0   1  16        0.87        2.10      1.95 o
   1   1  16       27.22       30.25      4.72 o
   2   1  16      101.61      116.28      8.49 o
   3   1  16        4.30        3.26      2.68 o
   4   1  16      116.90      128.71      6.18 o
   5   1  16       12.46       19.53      4.24 o
  -5   2  16      117.11      108.86      6.07 o
  -4   2  16       90.85       93.20      5.43 o
  -3   2  16      237.89      237.99      8.36 o
  -2   2  16       83.45       89.42      5.03 o
  -1   2  16      424.10      435.89     15.92 o
   0   2  16      305.59      337.44     14.06 o
   1   2  16      426.30      453.47     16.88 o
   2   2  16       77.61       80.66      7.21 o
   3   2  16      235.10      239.14      8.04 o
   4   2  16       93.12       81.29     10.01 o
   5   2  16      117.46      114.73      6.06 o
  -5   3  16       39.84       42.32      5.70 o
  -4   3  16       72.11       84.45      7.31 o
  -3   3  16        4.65        2.69      2.52 o
  -2   3  16       42.64       32.68      4.38 o
  -1   3  16      107.76      104.32      7.68 o
   0   3  16      282.61      266.49     12.44 o
   1   3  16      102.00      111.48      8.21 o
   2   3  16       44.50       42.29      3.41 o
   3   3  16        4.76       -0.53      3.10 o
   4   3  16       71.64       75.75      4.75 o
   5   3  16       41.29       46.52     13.66 o
  -4   4  16      115.63      110.74      8.38 o
  -3   4  16      147.67      145.46      6.32 o
  -2   4  16       14.91       15.99      3.53 o
  -1   4  16      336.44      333.88     13.89 o
   0   4  16        3.10        5.27      2.66 o
   1   4  16      333.58      338.19     14.49 o
   2   4  16       13.90        9.71      3.88 o
   3   4  16      150.74      148.67      6.21 o
   4   4  16      116.89      119.57      5.83 o
  -4   5  16       76.32       86.86      7.60 o
  -3   5  16      144.49      138.13      6.23 o
  -2   5  16       23.32       23.38      4.09 o
  -1   5  16        4.31        4.37      2.78 o
   0   5  16       32.52       28.72      4.54 o
   1   5  16        4.63        9.19      3.51 o
   2   5  16       24.19       25.43      4.68 o
   3   5  16      146.25      150.14     10.22 o
   4   5  16       74.89       88.82      8.17 o
  -3   6  16       30.03       32.86      3.24 o
  -2   6  16      132.00      132.16      8.65 o
  -1   6  16       40.50       51.40      5.69 o
   0   6  16       70.11       77.06      6.92 o
   1   6  16       42.22       36.97      5.16 o
   2   6  16      129.29      130.59      6.15 o
   3   6  16       30.70       29.12      5.04 o
  -3   7  16       46.65       43.16      5.68 o
  -2   7  16       39.08       41.22      5.14 o
  -1   7  16       92.87       99.42      7.92 o
   0   7  16       31.78       28.28      4.80 o
   1   7  16       95.27       93.81      5.41 o
   2   7  16       39.50       40.05      5.61 o
   3   7  16       48.10       51.74      6.48 o
  -1   8  16      154.56      169.39      7.50 o
   0   8  16      156.55      157.44      7.22 o
   1   8  16      153.42      156.28      7.90 o
   1   0  17        9.14        1.65      2.85 o
   2   0  17        6.36        9.26      3.32 o
   3   0  17        0.00        0.12      1.91 o
   4   0  17       16.81       16.15      2.78 o
  -4   1  17       10.54       11.94      2.46 o
  -3   1  17      351.99      361.98     10.75 o
  -2   1  17       25.75       26.60      4.64 o
  -1   1  17      293.34      308.76      9.85 o
   0   1  17      113.66      110.94      8.21 o
   1   1  17      292.45      318.39     14.35 o
   2   1  17       26.69       24.81      4.63 o
   3   1  17      361.55      372.80     13.15 o
   4   1  17        9.46        7.05      2.16 o
  -4   2  17       44.02       44.00      4.02 o
  -3   2  17       58.47       61.46      4.58 o
  -2   2  17       22.62       26.42      4.41 o
  -1   2  17       37.27       39.39      5.07 o
   0   2  17      297.56      291.53     13.55 o
   1   2  17       36.75       35.95      5.19 o
   2   2  17       21.76       19.82      4.53 o
   3   2  17       59.88       65.12      9.78 o
   4   2  17       46.14       44.40      4.92 o
  -4   3  17      137.08      142.86      9.39 o
  -3   3  17       79.29       78.35      4.84 o
  -2   3  17      390.05      363.47     14.81 o
  -1   3  17       39.92       36.68      4.90 o
   0   3  17      216.69      227.38     11.95 o
   1   3  17       39.65       38.98      5.43 o
   2   3  17      387.07      383.90     16.15 o
   3   3  17       77.57       74.16      4.64 o
   4   3  17      137.59      148.93     17.93 o
  -3   4  17       45.47       45.41      3.72 o
  -2   4  17        7.40        4.61      2.85 o
  -1   4  17       29.10       30.14      4.72 o
   0   4  17      282.21      278.99     13.25 o
   1   4  17       29.79       22.63      4.34 o
   2   4  17        7.04        7.20      2.39 o
   3   4  17       47.14       49.55      6.27 o
  -3   5  17       25.96       28.46      3.04 o
  -2   5  17      106.30       99.42      7.72 o
  -1   5  17       15.24       22.95      4.26 o
   0   5  17      153.47      157.16     10.01 o
   1   5  17       13.86       18.98      4.13 o
   2   5  17      101.56       94.60      8.22 o
   3   5  17       24.73       29.64      5.16 o
  -2   6  17      121.66      133.05      8.97 o
  -1   6  17       47.29       44.94      5.69 o
   0   6  17       13.10       10.76      3.42 o
   1   6  17       46.59       44.63      5.96 o
   2   6  17      118.67      116.56      9.24 o
   0   7  17        2.04        3.42      2.87 o
   0   0  18      608.45      694.75     22.62 o
   1   0  18        3.02        5.99      3.31 o
   2   0  18      354.32      369.63     16.40 o
   3   0  18       96.16      106.39      6.16 o
  -3   1  18       19.59       21.62      3.01 o
  -2   1  18       36.01       43.43      6.23 o
  -1   1  18        1.35        3.06      2.39 o
   0   1  18      162.47      175.45     10.76 o
   1   1  18        1.32        6.23      2.90 o
   2   1  18       34.59       43.74      5.76 o
   3   1  18       21.51       26.29      4.68 o
  -3   2  18       96.19       96.10      5.73 o
  -2   2  18       94.36       82.47      7.26 o
  -1   2  18       60.11       57.99      6.19 o
   0   2  18       36.60       47.19      5.98 o
   1   2  18       62.75       66.56      6.94 o
   2   2  18       93.31      102.95      5.50 o
   3   2  18       96.85      110.38      6.02 o
  -2   3  18      144.93      162.75     10.11 o
  -1   3  18        8.46        4.79      2.99 o
   0   3  18      103.85      116.12      8.90 o
   1   3  18        7.84        2.17      2.83 o
   2   3  18      146.05      159.63      7.17 o
  -2   4  18       94.33       87.98      7.51 o
  -1   4  18       85.04       72.89      7.07 o
   0   4  18       14.86       21.75      4.39 o
   1   4  18       84.24       81.57      7.70 o
   2   4  18       93.54      103.62      8.81 o
  -1   5  18      244.45      272.41     13.61 o
   0   5  18       37.64       40.26      5.81 o
   1   5  18      245.10      268.18     13.94 o
   1   0  19      101.60      100.63      8.76 o
  -1   1  19      133.71      129.74      9.53 o
   0   1  19       33.15       33.78      5.34 o
   1   1  19      133.65      120.97      9.35 o
  -1   2  19      129.77      153.05     10.28 o
   0   2  19      121.88      132.56      9.71 o
   1   2  19      134.45      151.14     10.51 o
 
